# Supplementary material for: SLITRK2 variants associated with neurodevelopmental disorders impair excitatory synaptic function and cognition in mice
Source: Nat Commun. 2022 Jul 15;13:4112. doi: 10.1038/s41467-022-31566-z (PMC9287327; doi:10.1038/s41467-022-31566-z)
Supplement: Supplementary file 3 — Supplementary Table S4 [file 41467_2022_31566_MOESM3_ESM.xlsx]

## Sheet: Figure 3
Supplementary information
Figure	Sample size	Statistical Analysis	Values
3d	HA tagged Slitrk2 constructs WT: n= 10 images L74S: n = 7 images E210K: n = 9 images P311A: n = 7 images T312A: n= 6 images P374R: n = 7 images R426C: n= 8 images E461X: n = 8 images R484Q: n = 6 images V511M: n = 6 images E555D: n = 6 images R792C: n = 7 images S323N: n = 13 images V589I: n = 13 images V201I: n = 16 images mVenus tagged Slitrk2 constructs WT: n = 7 images S9I: n = 7 images G15E:…	Kruskal-Wallis test, Dunn's multiple comparisons test	HA tagged Slitrk2 constructs WT vs. L74S : p = 0.0011 WT vs. E210K : p > 0.9999 WT vs. P311A : p > 0.9999 WT vs. T312A : p > 0.9999 WT vs. P374R : p = 0.0001 WT vs. R426C : p = 0.0094 WT vs. E461X : p = 0.0001 WT vs. R484Q : p > 0.9999 WT vs. V511M : p > 0.9999 WT vs. E555D : p > 0.9999 WT vs. R792C : p > 0.9999 WT vs. S323N : p > 0.9999 WT vs. V589I : p > 0.9999 WT vs. V201I : p > 0.9999 mVenus …

## Sheet: Figure 4
Supplementary information
Figure	Sample size	Statistical Analysis	Values
4b	WT: n= 12 neurons L74S: n = 10 neurons E210K: n = 10 neurons P311A: n = 10 neurons T312A: n =10 neurons P374R: n = 11 neurons R426C: n = 10 neurons E461X: n = 11 neurons R484Q: n = 10 neurons V511M: n = 10 neurons E555D: n = 11 neurons R792C: n = 10 neurons S323N: n = 10 neurons V589I: n = 10 neurons V201I: n = 10 neurons	Kruskal-Wallis test, Dunn's multiple comparisons test	WT vs. L74S : p > 0.9999 WT vs. E210K : p > 0.9999 WT vs. P311A : p > 0.9999 WT vs. T312A : p > 0.9999 WT vs. P374R : p > 0.9999 WT vs. R426C : p > 0.9999 WT vs. E461X : p = 0.003 WT vs. R484Q : p > 0.9999 WT vs. V511M : p > 0.9999 WT vs. E555D : p > 0.9999 WT vs. R792C : p > 0.9999 WT vs. S323N : p > 0.9999 WT vs. V589I : p > 0.9999 WT vs. V201I : p > 0.9999
4c	WT: n= 12 neurons L74S: n = 10 neurons E210K: n = 10 neurons P311A: n = 10 neurons T312A: n =10 neurons P374R: n = 11 neurons R426C: n = 10 neurons E461X: n = 11 neurons R484Q: n = 10 neurons V511M: n = 10 neurons E555D: n = 11 neurons R792C: n = 10 neurons S323N: n = 10 neurons V589I: n = 10 neurons V201I: n = 10 neurons	Kruskal-Wallis test, Dunn's multiple comparisons test	WT vs. L74S : p = 0.0007 WT vs. E210K : p > 0.9999 WT vs. P311A : p > 0.9999 WT vs. T312A : p > 0.9999 WT vs. P374R : p < 0.0001 WT vs. R426C : p = 0.0084 WT vs. E461X : p < 0.0001 WT vs. R484Q : p > 0.9999 WT vs. V511M : p > 0.9999 WT vs. E555D : p > 0.9999 WT vs. R792C : p > 0.9999 WT vs. S323N : p > 0.9999 WT vs. V589I : p > 0.9999 WT vs. V201I : p > 0.9999

## Sheet: Figure 5
Supplementary information
Figure	Sample size	Statistical Analysis	Values
5c	Slitrk1 : 4 mice Slitrk2 : 4 mice Slitrk3 : 4 mice Slitrk4 : 4 mice Slitrk5 : 4 mice	Mann Whitney test, two-tailed non-parametic test	Slitrk1 Ctrl vs.Nestin-Slitrk2: p = 0.3429 Slitrk2 Ctrl vs.Nestin-Slitrk2: p = 0.0286 Slitrk3 Ctrl vs.Nestin-Slitrk2: p = 0.4857 Slitrk4 Ctrl vs.Nestin-Slitrk2: p = 0.6857 Slitrk5 Ctrl vs.Nestin-Slitrk2: p = 0.4857
5d	P30 Ctrl: 15 mice Nestin-Slitrk2: 10 mice P40 Ctrl: 20 mice Nestin-Slitrk2: 14 mice P50 Ctrl: 20 mice Nestin-Slitrk2: 14 mice	Mann Whitney test, two-tailed non-parametic test	P30 Ctrl vs.Nestin-Slitrk2: p = 0.0100 P40 Ctrl vs.Nestin-Slitrk2: p < 0.0001 P50 Ctrl vs.Nestin-Slitrk2: p < 0.0001
5f	Brain weight Ctrl: 5 mice Nestin-Slitrk2: 5 mice Brain size Ctrl: 5 mice Nestin-Slitrk2: 5 mice	Mann Whitney test, two-tailed non-parametic test	Brain weight Ctrl vs.Nestin-Slitrk2: p = 0.6429 Brain size Ctrl vs.Nestin-Slitrk2: p > 0.9999
5i	Neuron density Ctrl: 4 mice Nestin-Slitrk2: 4 mice Cortical thickness Ctrl: 6 mice Nestin-Slitrk2: 6 mice	Mann Whitney test, two-tailed non-parametic test	Neuron density Ctrl vs.Nestin-Slitrk2: p > 0.9999 Cortical thickness Ctrl vs.Nestin-Slitrk2: p = 0.4848
5k	Ctrl: 3 mice Nestin-Slitrk2: 3 mice	Mann Whitney test, two-tailed non-parametic test	Ctrl vs.Nestin-Slitrk2: p=0.6000
5m	Slitrk2 Ctrl: 4 mice Nestin-Slitrk2: 4 mice GluA1 Ctrl: 4 mice Nestin-Slitrk2: 4 mice GluA2 Ctrl: 4 mice Nestin-Slitrk2: 4 mice PSD-95 Ctrl: 4 mice Nestin-Slitrk2: 4 mice VGLUT1 Ctrl: 4 mice Nestin-Slitrk2: 4 mice GluN1 Ctrl: 4 mice Nestin-Slitrk2: 4 mice GluN2A Ctrl: 4 mice Nestin-Slitrk2: 4 mice GAD67 Ctrl: 4 mice Nestin-Slitrk2: 4 mice	Unpaired t test, two-tailed parametic test	Slitrk2 Ctrl vs.Nestin-Slitrk2: p = 0.0005 GuA1 Ctrl vs.Nestin-Slitrk2: p = 0.5699 GluA2 Ctrl vs.Nestin-Slitrk2: p = 0.0340 PSD-95 Ctrl vs.Nestin-Slitrk2: p = 0.4086 VGLUT1 Ctrl vs.Nestin-Slitrk2: p = 0.3182 GluN1 Ctrl vs.Nestin-Slitrk2: p = 0.8801 GluN2A Ctrl vs.Nestin-Slitrk2: p = 0.7841 GAD67 Ctrl vs.Nestin-Slitrk2: p = 0.7149

## Sheet: Figure 6
Supplementary information
Figure	Sample size	Statistical Analysis	Values
6b	ΔCre: n= 22 neurons Cre: n= 25 neurons +WT: n= 18 neurons +L74S: n = 12 neurons +E210K: n = 17 neurons +P311A: n = 16 neurons +T312A: n =18 neurons +P374R: n = 16 neurons +R426C: n = 13 neurons +E461X: n = 15 neurons +R484Q: n = 16 neurons +V511M: n = 15 neurons +E555D: n = 14 neurons +R792C: n = 21 neurons +S323N: n = 14 neurons +V589I: n = 17 neurons	Kruskal-Wallis test, Dunn's multiple comparisons test	ΔCre vs. Cre : p = 0.0123 ΔCre vs. +WT : p > 0.9999 ΔCre vs. +L74S : p = 0.0004 ΔCre vs. +E210K : p > 0.9999 ΔCre vs. +P311A : p >0.9999 ΔCre vs. +T312A : p = 0.001 ΔCre vs. +P374R : p = 0.0008 ΔCre vs. +R426C : p = 0.0002 ΔCre vs. +E461X : p = 0.0029 ΔCre vs. +R484Q : p > 0.9999 ΔCre vs. +V511M : p > 0.9999 ΔCre vs. +E555D : p > 0.9999 ΔCre vs. +R792C : p > 0.9999 ΔCre vs. +S323N : p >0.9999 ΔCr…
6d	ΔCre : n = 48 cells Cre: n = 46 cells WT: n = 41 cells L74S: n = 20 cells E210K: n = 22 cells P311A: n = 24 cells T312A: n = 19 cells P374R: n = 36 cells R426C: n = 20 cells E461X: n = 22 cells R484Q: n = 29 cells V511M: n = 19 cells E555D: n = 16 cells R792C: n = 16 cells S323N: n = 20 cells V589I: n = 17 cells	Kruskal-Wallis test, Dunn's multiple comparisons test	ΔCre vs. Cre p = 0.2554 ΔCre vs. +WT p > 0.9999 ΔCre vs. +L74S p > 0.9999 ΔCre vs. +E210K p > 0.9999 ΔCre vs. +P311A p > 0.9999 ΔCre vs. +T312A p > 0.9999 ΔCre vs. +P374R p > 0.9999 ΔCre vs. +R426C p > 0.9999 ΔCre vs. +E461X p > 0.9999 ΔCre vs. +R484Q p > 0.9999 ΔCre vs. +V511M p > 0.9999 ΔCre vs. +E555D p > 0.9999 ΔCre vs. +R792C p > 0.9999 ΔCre vs. +S323N p > 0.9999 ΔCre vs. +V589I p > 0.9999 C…
6f	ΔCre : n = 48 cells Cre: n = 46 cells WT: n = 41 cells L74S: n = 20 cells E210K: n = 22 cells P311A: n = 24 cells T312A: n = 19 cells P374R: n = 36 cells R426C: n = 20 cells E461X: n = 22 cells R484Q: n = 29 cells V511M: n = 19 cells E555D: n = 16 cells R792C: n = 16 cells S323N: n = 20 cells V589I: n = 17 cells	Kruskal-Wallis test, Dunn's multiple comparisons test	ΔCre vs. Cre p < 0.0001 ΔCre vs. WT p > 0.9999 ΔCre vs. +L74S p = 0.0015 ΔCre vs. +E210K p > 0.9999 ΔCre vs. +P311A p > 0.9999 ΔCre vs. +T312A p = 0.0017 ΔCre vs. +P374R p = 0.001 ΔCre vs. +R426C p = 0.0004 ΔCre vs. +E461X p = 0.0098 ΔCre vs. +R484Q p > 0.9999 ΔCre vs. +V511M p > 0.9999 ΔCre vs. +E555D p > 0.9999 ΔCre vs. +R792C p > 0.9999 ΔCre vs. +S323N p > 0.9999 ΔCre vs. +V589I p > 0.9999 Cre…
6e	ΔCre : n = 48 cells Cre: n = 46 cells WT: n = 41 cells L74S: n = 20 cells E210K: n = 22 cells P311A: n = 24 cells T312A: n = 19 cells P374R: n = 36 cells R426C: n = 20 cells E461X: n = 22 cells R484Q: n = 29 cells V511M: n = 19 cells E555D: n = 16 cells R792C: n = 16 cells S323N: n = 20 cells V589I: n = 17 cells	Kruskal-Wallis test, Dunn's multiple comparisons test	ΔCre vs. Cre : p > 0.9999 ΔCre vs. +WT : p > 0.9999 ΔCre vs. +L74S : p > 0.9999 ΔCre vs. +E210K : p > 0.9999 ΔCre vs. +P311A : p > 0.9999 ΔCre vs. +T312A : p > 0.9999 ΔCre vs. +P374R : p > 0.9999 ΔCre vs. +R426C : p > 0.9999 ΔCre vs. +E461X : p = 0.8822 ΔCre vs. +R484Q : p > 0.9999 ΔCre vs. +V511M : p > 0.9999 ΔCre vs. +E555D : p > 0.9999 ΔCre vs. +R792C : p > 0.9999 ΔCre vs. +S323N : p = 0.6803 …
6f	ΔCre : n = 48 cells Cre: n = 46 cells WT: n = 41 cells L74S: n = 20 cells E210K: n = 20 cells P311A: n = 24 cells T312A: n = 20 cells P374R: n = 36 cells R426C: n = 20 cells E461X: n = 20 cells R484Q: n = 29 cells V511M: n = 18 cells E555D: n = 16 cells R792C: n = 16 cells S323N: n = 20 cells V589I: n = 17 cells	Kruskal-Wallis test, Dunn's multiple comparisons test	ΔCre vs. Cre : p > 0.9999 ΔCre vs. +WT : p > 0.9999 ΔCre vs. +L74S : p > 0.9999 ΔCre vs. +E210K : p > 0.9999 ΔCre vs. +P311A : p > 0.9999 ΔCre vs. +T312A : p > 0.9999 ΔCre vs. +P374R : p > 0.9999 ΔCre vs. +R426C : p > 0.9999 ΔCre vs. +E461X : p = 0.5714 ΔCre vs. +R484Q : p > 0.9999 ΔCre vs. +V511M : p > 0.9999 ΔCre vs. +E555D : p > 0.9999 ΔCre vs. +R792C : p > 0.9999 ΔCre vs. +S323N : p = 0.7052 …
6g	ΔCre : n = 48 cells Cre: n = 46 cells WT: n = 41 cells L74S: n = 20 cells E210K: n = 20 cells P311A: n = 24 cells T312A: n = 20 cells P374R: n = 36 cells R426C: n = 20 cells E461X: n = 20 cells R484Q: n = 29 cells V511M: n = 18 cells E555D: n = 16 cells R792C: n = 16 cells S323N: n = 20 cells V589I: n = 17 cells	Kruskal-Wallis test, Dunn's multiple comparisons test	ΔCre vs. Cre : p > 0.9999 ΔCre vs. +WT : p > 0.9999 ΔCre vs. +L74S : p > 0.9999 ΔCre vs. +E210K : p > 0.9999 ΔCre vs. +P311A : p > 0.9999 ΔCre vs. +T312A : p > 0.9999 ΔCre vs. +P374R : p > 0.9999 ΔCre vs. +R426C : p > 0.9999 ΔCre vs. +E461X : p > 0.9999 ΔCre vs. +R484Q : p > 0.9999 ΔCre vs. +V511M : p > 0.9999 ΔCre vs. +E555D : p > 0.9999 ΔCre vs. +R792C : p > 0.9999 ΔCre vs. +S323N : p > 0.9999 …

## Sheet: Figure 7
Supplementary information
Figure	Sample size	Statistical Analysis	Values
7b	Control: n= 5 cultures WT: n= 5 cultures L74S: n = 5 cultures T312A: n = 5 cultures P374R: n = 5 cultures R426C: n = 5 cultures E461X: n = 5 cultures	Kruskal-Wallis test, Dunn's post-hoc test for multiple comparison	Control vs. WT : p = 0.0115 Control vs. L74S : p > 0.9999 Control vs. T312A : p > 0.9999 Control vs. P374R : p > 0.9999 Control vs. R426C : p > 0.9999 Control vs. E461X : p > 0.9999
7d	ΔCre: n= 5 mice Cre: n= 5 mice	Unpaired t test, two-tailed parametic test	ΔCre vs. Cre : p = 0.0477

## Sheet: Figure 8
Supplementary information
Figure	Sample size	Statistical Analysis	Values
8b	Control : 17 mice Nestin-Slitrk2 : 14 mice	Sidak's multiple comparisons test	day1 Control vs. Nestin-Slitrk2 : p>0.9999 day2 Control vs. Nestin-Slitrk2 : p>0.9999 day3 Control vs. Nestin-Slitrk2 : p=0.8234 day4 Control vs. Nestin-Slitrk2 : p=0.8217 day5 Control vs. Nestin-Slitrk2 : p=0.9624 day6 Control vs. Nestin-Slitrk2 : p>0.9999 day7 Control vs. Nestin-Slitrk2 : p=0.8830
8c	Control : 17 mice Nestin-Slitrk2 : 14 mice	Sidak's multiple comparisons test	day1 Control vs. Nestin-Slitrk2 : p=0.7651 day2 Control vs. Nestin-Slitrk2 : p=0.7672 day3 Control vs. Nestin-Slitrk2 : p=0.1667 day4 Control vs. Nestin-Slitrk2 : p=0.5979 day5 Control vs. Nestin-Slitrk2 : p=0.4304 day6 Control vs. Nestin-Slitrk2 : p=0.8021 day7 Control vs. Nestin-Slitrk2 : p=0.7594
8d	Control : 17mice Nestin-Slitrk2 : 14mice	Sidak's multiple comparisons test	day1 Control vs. Nestin-Slitrk2 : p=0.8550 day2 Control vs. Nestin-Slitrk2 : p=0.9934 day3 Control vs. Nestin-Slitrk2 : p=0.9831 day4 Control vs. Nestin-Slitrk2 : p>0.9999 day5 Control vs. Nestin-Slitrk2 : p=0.9982 day6 Control vs. Nestin-Slitrk2 : p=0.9739 day7 Control vs. Nestin-Slitrk2 : p=0.9345
8e	Control : 15mice Nestin-Slitrk2 : 12mice	Mann Whitney test, two-tailed non-parametic test	Error Control vs. Nestin-Slitrk2 : p=0.1454 Cumulative time Control vs. Nestin-Slitrk2 : p=0.5267 Total distance Control vs. Nestin-Slitrk2 : p=0.3994 Latency to target Control vs. Nestin-Slitrk2 : p=0.0483
8f	Control : 15 mice Nestin-Slitrk2 : 12 mice	Mann Whitney test, two-tailed non-parametic test	Error Control vs. Nestin-Slitrk2 : p = 0.0192 Cumulative time Control vs. Nestin-Slitrk2 : p = 0.9830 Total distance Control vs. Nestin-Slitrk2 : p = 0.0130 Latency to target Control vs. Nestin-Slitrk2 : p=0.2614
8h	Control : 10 mice Nestin-Slitrk2 : 12 mice	Mann Whitney test, two-tailed non-parametic test	Overlap Control vs. Nestin-Slitrk2 : 0.0012 Forelimb stride length Control vs. Nestin-Slitrk2 : 0.6867 Hindlimb stride length Control vs. Nestin-Slitrk2 : 0.7587 Forelimb stance length Control vs. Nestin-Slitrk2 : 0.9875 Hindlimb stance length Control vs. Nestin-Slitrk2 : 0.8488 Forelimb sway length Control vs. Nestin-Slitrk2 : 0.4346 Hindlimb sway length Control vs. Nestin-Slitrk2 : 0.3689
8i	Control : 14 mice Nestin-Slitrk2 : 15 mice	Mann Whitney test, two-tailed non-parametic test	Overlap Control vs. Nestin-Slitrk2 : p=0.0009 Forelimb stride length Control vs. Nestin-Slitrk2 : p=0.0630 Hindlimb stride length Control vs. Nestin-Slitrk2 : p=0.0411 Forelimb stance length Control vs. Nestin-Slitrk2 : p=0.1861 Hindlimb stance length Control vs. Nestin-Slitrk2 : p= 0.5325 Forelimb sway length Control vs. Nestin-Slitrk2 : p= 0.9145 Hindlimb sway length Control vs. Nestin-Slitrk2 …

## Sheet: Figure 9
Supplementary information
Figure	Sample size	Statistical Analysis	Values
9d	ΔCre: n=13 cells from 5 mice Cre: n=20 cells from 5 mice	Mann Whitney test, two-tailed non-parametic test	ΔCre vs. Cre : p = 0.0297
9e	ΔCre: n=13 cells from 5 mice Cre: n=20 cells from 5 mice	Mann Whitney test, two-tailed non-parametic test	ΔCre vs. Cre : p = 0.8134
9g	ΔCre: 36 images from 6 mice Cre: 36 images from 6 mice WT: 30 images from 5 mice T312A: 30 images from 5 mice	ordinary one-way ANOVA Tukey's multiple comparisons test	VGLUT1 SO ΔCre vs. Cre: p < 0.0001 ΔCre vs. WT: p = 0.7752 ΔCre vs. T312A: p < 0.0001 Cre vs. WT: p < 0.0001 Cre vs. T312A: p = 0.7738 WT vs. T312A: p = 0.0005 SR ΔCre vs. Cre: p = 0.0058 ΔCre vs. WT: p = 0.8965 ΔCre vs. T312A: p = 0.0081 Cre vs. WT: p = 0.0019 Cre vs. T312A: p > 0.9999 WT vs. T312A: p = 0.0027 SLM ΔCre vs. Cre: p = 0.9679 ΔCre vs. WT: p = 0.9874 ΔCre vs. T312A: p = 0.5002 Cre vs…
9j	ΔCre: 12 mice Cre: 8 mice	Two-way ANOVA Sidak's multiple comparisons test	ERROR day1 ΔCre vs. Cre : p=0.7594 day2 ΔCre vs. Cre : p=0.1892 day3 ΔCre vs. Cre : p=0.9282 day4 ΔCre vs. Cre : p=0.9940 day5 ΔCre vs. Cre : p=0.9590 day6 ΔCre vs. Cre : p=0.9999 day7 ΔCre vs. Cre : p>0.9999 Latency to target day1 ΔCre vs. Cre : p>0.8582 day2 ΔCre vs. Cre : p=0.4327 day3 ΔCre vs. Cre : p=0.9701 day4 ΔCre vs. Cre : p=0.9192 day5 ΔCre vs. Cre : p>0.9718 day6 ΔCre vs. Cre : p>0.994…
9k	ΔCre: 12 mice Cre: 8 mice	Unpaired t test, two-tailed parametic test	Error ΔCre vs. Cre: p=0.0084 Cumulative time ΔCre vs. Cre: p=0.0374 Total distance ΔCre vs. Cre: p=0.5406 Latency to target ΔCre vs. Cre: p=0.0048
9l	ΔCre: 12 mice Cre: 8 mice	Unpaired t test, two-tailed parametic test	Error ΔCre vs. Cre : p=0.0185 Cumulative time ΔCre vs. Cre : p=0.0319 Total distance ΔCre vs. Cre : p=0.6835 Latency to target ΔCre vs. Cre: p=0.7182

## Sheet: Figure S3
Supplementary information
Figure	Sample size	Statistical Analysis	Values
S3b	Unglycosylated Slitrk2 WT: n = 10 blots L74S: n = 6 blots T312A: n = 6 blots P374R: n = 6 blots R426C: n = 6 blots E461X: n = 6 blots V589I: n = 4 blots R792C: n = 4 blots Glycosylated Slitrk2 WT: n = 10 blots L74S: n = 6 blots T312A: n = 6 blots P374R: n = 6 blots R426C: n = 6 blots E461X: n = 6 blots V589I: n = 4 blots R792C: n = 4 blots	Kruskal-Wallis test, Dunn's post-hoc test for multiple comparison	Unglycosylated Slitrk2 WT vs. L74S: p > 0.9999 WT vs. T312A: p > 0.9999 WT vs. P374R: p > 0.9999 WT vs. R426C: p > 0.9999 WT vs. E461X: p > 0.9999 WT vs. V589I: p > 0.9999 WT vs. R792C: p > 0.9999 Glycosylated Slitrk2 WT vs. L74S: p = 0.0186 WT vs. T312A: p > 0.9999 WT vs. P374R: p = 0.0065 WT vs. R426C: p = 0.4483 WT vs. E461X: p = 0.0003 WT vs. V589I: p > 0.9999 WT vs. R792C: p > 0.9999

## Sheet: Figure S5
Supplementary information
Figure	Sample size	Statistical Analysis	Values
S5c	WT: n= 4 blots L74S: n = 4 blots P374R: n = 4 blots R426C: n = 4 blots E461X: n = 4 blots	Mann Whitney test, two-tailed non-parametic test	WT vs. L74S: p = 0.0286 WT vs. P374R: p = 0.0286 WT vs. R426C: p = 0.0286 WT vs. E461X: p = 0.8857

## Sheet: Figure S6
Supplementary information
Figure	Sample size	Statistical Analysis	Values
S6b	Total Slitrk2 WT: n = 4 blots L74S: n = 4 blots T312A: n = 4 blots P374R: n = 4 blots R426C: n = 4 blots E461X: n = 4 blots V589I: n = 4 blots R792C: n = 4 blots Surface Slitrk2 WT: n = 4 blots L74S: n = 4 blots T312A: n = 4 blots P374R: n = 4 blots R426C: n = 4 blots E461X: n = 4 blots V589I: n = 4 blots R792C: n = 4 blots	Mann Whitney test, two-tailed non-parametic test	Total Slitrk2 WT vs. L74S: p = 0.3143 WT vs. T312A: p = 0.3143 WT vs. P374R: p = 0.3143 WT vs. R426C: p = 0.3143 WT vs. E461X: p > 0.9999 WT vs. V589I: p > 0.9999 WT vs. R792C: p = 0.3143 Surface Slitrk2 WT vs. L74S: p = 0.0286 WT vs. T312A: p > 0.9999 WT vs. P374R: p = 0.0286 WT vs. R426C: p = 0.0286 WT vs. E461X: p = 0.0286 WT vs. V589I: p > 0.9999 WT vs. R792C: p = 0.3143

[truncated: 12 more sheets: Figure S7, Figure S8, Figure S9, Figure S10, Figure S11, Figure S13, Figure S14, Figure S15, Figure S16, Figure S17, Figure S18, Figure S19]
