# Supplementary material for: SLITRK2 variants associated with neurodevelopmental disorders impair excitatory synaptic function and cognition in mice
Source: Nat Commun. 2022 Jul 15;13:4112. doi: 10.1038/s41467-022-31566-z (PMC9287327; doi:10.1038/s41467-022-31566-z)
Supplement: Supplementary file 5 — Source Data [file 41467_2022_31566_MOESM5_ESM.zip]

Archive with 23 entries (23 files):
- Source Data_Figure S11.xlsx
- Source Data_Figure S13.xlsx
- Source Data_Figure S14.xlsx
- Source Data_Figure S15.xlsx
- Source Data_Figure S16.xlsx
- Source Data_Figure S17.xlsx
- Source Data_Figure S18.xlsx
- Source Data_Figure S19.xlsx
- Source Data_uncropped immunoblot images.pdf
- Source Data_Figure 3.xlsx
- Source Data_Figure 4.xlsx
- Source Data_Figure 5.xlsx
- Source Data_Figure 6.xlsx
- Source Data_Figure 7.xlsx
- Source Data_Figure 8.xlsx
- Source Data_Figure 9.xlsx
- Source Data_Figure S3.xlsx
- Source Data_Figure S5.xlsx
- Source Data_Figure S6.xlsx
- Source Data_Figure S7.xlsx
- Source Data_Figure S8.xlsx
- Source Data_Figure S9.xlsx
- Source Data_Figure S10.xlsx
