# Supplementary material for: SLITRK2 variants associated with neurodevelopmental disorders impair excitatory synaptic function and cognition in mice
Source: Nat Commun. 2022 Jul 15;13:4112. doi: 10.1038/s41467-022-31566-z (PMC9287327; doi:10.1038/s41467-022-31566-z)
Supplement: Supplementary file 5 — Source Data [file 41467_2022_31566_MOESM5_ESM.zip › Source Data_Figure S11.xlsx]

## Sheet: Fig.S11c
	heterologous synapse-formation activities																						heterologous synapse-formation activities
	VGLUT1																						GAD67
	Control	WT	L74S	E210K	P311A	T312A	P374R	R426C	E461X	R484Q	V511M	E555D	R792C	S323N	V589I	V201I	WT	S9I	G15E				Control	WT	L74S	E210K	P311A	T312A	P374R	R426C	E461X	R484Q	V511M	E555D	R792C	S323N	V589I	V201I	WT	S9I	G15E
	0.10884	1.22873	0.114085	0.702388	0.590044	1.19613	0.01397	0.037071	0.265956	0.595011	0.679575	0.178078	0.752829	0.798112	0.805207	0.432331	0.967771	0.127553	0.898217				0.030068	1.48707	0.101318	0.551495	1.92329	0.523829	0.015623	0.018677	0.106536	0.488153	0.475643	0.19748	0.638689	0.445578	1.25963	1.7533	1.48378	0.365607	0.749362
	0.027679	0.526869	0.170289	0.985127	0.735086	0.747629	0.020383	0.052121	0.522179	0.84605	1.00229	0.78545	0.406014	0.504172	0.491812	0.499403	0.148051	1.97491	0.39187				0.020796	0.616052	0.164	0.539587	0.413166	1.24105	0.062513	0.048369	0.036407	0.252051	0.429846	0.817617	0.495484	0.403351	0.562209	1.32037	1.68139	0.770444	0.139538
	0.039872	0.628637	0.174121	0.811612	0.778206	1.13286	0.032029	0.018232	0.101886	0.917172	0.905466	1.62722	0.433302	0.959307	0.455718	0.89059	0.404688	1.29457	0.406653				0.031521	0.170918	0.051052	0.559596	0.701448	1.32895	0.042346	0.144107	0.025502	0.375493	0.367776	0.610675	0.211627	1.32558	0.929468	1.48538	0.910389	0.405418	0.111007
	0.033869	1.02633	0.090929	0.416401	0.680097	0.533398	0.028268	0.339508	0.327746	1.12939	0.678696	0.888373	0.461357	0.900381	0.71409	0.597835	0.588488	0.268719	0.612672				0.064711	0.814758	0.093661	1.46068	0.529798	0.43586	0.037355	0.180324	0.03753	0.231387	0.411243	0.961875	0.794144	0.797353	0.642871	0.43971	0.813693	1.5068	0.307278
	0.043551	0.812781	0.283138	0.430101	0.875068	0.214808	0.018373	0.551906	0.243389	0.811267	0.567928	0.579267	0.652904	0.496792	0.658888	0.561076	0.793675	0.977372	0.016437				0.17487	0.283234	0.281634	0.76239	1.5554	0.358847	0.028874	0.023342	0.045338	0.780618	0.26512	0.419053	0.825918	1.21974	0.709735	0.811518	2.11705	1.09245	0.119854
	0.045643	0.404717	0.214325	0.829032	0.733299	0.103241	0.009042	0.287478	0.20542	0.685715	0.7691	0.906562	0.678846	0.557166	1.33756	0.743464	1.19389	0.65546	0.84697				0.031873	0.727419	0.176708	1.69479	0.706325	0.344658	0.003767	0.066204	0.031108	0.166986	1.34214	0.38012	1.23485	1.16816	0.814051	1.13078	0.327299	0.279153	1.17923
	0.023499	0.818187	0.145526	0.874119	0.609529	0.890222	0.006131	0.09527	0.120578	1.17393	1.08577	1.13546	0.891724	0.956658	0.422976	1.34317	1.01892	0.55644	0.639745				0.015493	0.775918	0.239779	0.630621	0.493093	0.145298	0.142238	0.021606	0.044741	0.345572	0.534254	0.37921	1.13546	0.581465	0.753883	1.30115	0.595739	0.224805	0.79156
	0.058375	0.967213	0.23557	0.284182	0.478536	0.781652	0.000553	0.826831	0.108555	0.383569	1.26158	1.66622	0.598043	0.372199	0.507644	0.624468	0.452636	0.773382	0.33718				0.008896	0.197515	0.022779	0.530858	0.196683	1.05155	0.01267	0.076982	0.139654	0.18705	0.050247	1.4479	1.30835	1.31845	0.38943	0.981063	0.451782	0.269311	0.387479
	0.051988	1.05358	0.227512	0.830765	0.50282	1.3038	0.002571	0.221177	0.188459	1.4493	0.544531	0.902441	0.545857	0.494087	0.872997	0.289957	0.732462	0.255327	2.18763				0.027739	0.316603	0.063755		0.335934	0.374312	0.022796	0.068884	0.071946	0.475407	0.432426	0.280628	0.37547	0.931201	0.663946	0.993541	0.064666	0.688561	1.48869
	0.0797	0.930401	0.367644	0.416883	0.656111	1.60429	0.081094	0.353164	0.167728	1.16984	1.02298	1.00296	0.444005	0.416472	0.661404	1.04536	0.492883	0.753567	1.26202				0.037169	1.44858	0.101167		0.472947	0.59925	0.032503	0.941538	0.082629	0.556957	0.521007	1.02268	0.593688	0.762292	0.205846		0.407248	0.289304	1.24698
	0.038158	0.852215	0.070607		0.599551	1.03371	0.070358	0.037323	0.244007	0.059781	0.972579	0.422767	0.635807	0.57384	0.307791	0.320419	0.285295	0.77963	0.408644				0.021014	0.391032	0.20825		0.539352	0.539478	0.1288	0.092106	0.02136	0.425849	0.51906	1.70596	0.525691	1.14118	0.503027		0.630138	0.291739	0.237124
	0.108372	0.794798	0.169099		0.635471		0.104296	0.290649	0.067193			0.476959	1.12585	0.918801	0.663759	0.498185	0.559681	1.11202	0.478225				0.091967	1.23142	0.212451		0.516286	1.34693	0.138178	0.060678	0.069312	0.428097	0.266829	1.71289	0.318562	0.953335			0.179499	0.990537	0.771408
	0.131802	0.074689	0.474017		0.557904			0.147689				0.959674	0.617453	0.655849		0.48044	0.230276	0.18911					0.090319	0.553817	0.184124			2.05339	0.073527	0.451442	0.122354	0.712362	1.0782	1.01507	0.409151	0.849927			0.136826	0.487709	0.399272
	0.090592	0.98001			0.723661		0.041904	0.095818				0.525982	0.239339			0.509038	1.70065	0.371194					0.087477	1.36538	0.071191			0.738899	0.083197	0.038809	0.044109	0.34696	0.480639	1.01384		0.983978			0.703195		1.13884
	0.074405	0.142486			0.702681		0.105203	0.089296				1.01652	0.507572			0.701602							0.055934	0.347545	0.04346			0.396907	0.200221	0.09597	0.039162	1.02271	1.16684	0.805018					0.408083		1.3001
	0.04033	0.612689					0.053738						1.19551										0.071866	1.13784	0.062009			0.472793		1.88808	0.027209	0.596813	1.18992	1.11379					1.41766		0.376168
	0.055514	0.487384																					0.058589	0.801659				0.945615		0.529803	0.083972	0.566857	0.796221	0.225166							0.369116
		0.346499																					0.076772	0.338087				0.637515		0.21653	0.034129	1.06522	0.594139	1.08669							0.469016
		0.437143																					0.190518	0.267727				1.04216		0.593107	0.012403	1.54215	0.448018	0.458427
		0.39874																					0.097687	1.0059				1.24824		0.581329	0.063613	0.818649	0.729336	0.354138
		0.688119																					0.068381	0.632766				1.3481		0.455958	0.033603	0.523904	0.674652	0.659553
		0.628547																					0.061961	0.600426						0.143062		0.315052		0.562899
		0.683704																					0.077899	0.812309						0.145666				0.595717
		0.721867																					0.030485	0.969872						0.042649
		0.461912																					0.020504	1.07407						0.013397
		1.63265																					0.085291	0.827189						0.496942
		0.637478																					0.054485	0.400718						0.299285
		0.751898																					0.009177	0.52924
																							0.024327	0.462159
																								1.36025
																								0.981337
																								0.863658
																								0.66146
																								1.66327
																								0.823597
																								0.283204
