# Supplementary material for: SLITRK2 variants associated with neurodevelopmental disorders impair excitatory synaptic function and cognition in mice
Source: Nat Commun. 2022 Jul 15;13:4112. doi: 10.1038/s41467-022-31566-z (PMC9287327; doi:10.1038/s41467-022-31566-z)
Supplement: Supplementary file 5 — Source Data [file 41467_2022_31566_MOESM5_ESM.zip › Source Data_Figure S13.xlsx]

## Sheet: Fig.S13c
	Ventricle volume
	Ctrl	Nestin-Slitrk2
	701000000	759000000
	743000000	676000000
	680000000	482000000
	735000000	874000000
