# Supplementary material for: SLITRK2 variants associated with neurodevelopmental disorders impair excitatory synaptic function and cognition in mice
Source: Nat Commun. 2022 Jul 15;13:4112. doi: 10.1038/s41467-022-31566-z (PMC9287327; doi:10.1038/s41467-022-31566-z)
Supplement: Supplementary file 5 — Source Data [file 41467_2022_31566_MOESM5_ESM.zip › Source Data_Figure S14.xlsx]

## Sheet: Fig.S14b
	VGLUT1/SHANK			VGAT/GABAAγ2
	Ctrl	Nestin-Slitrk2		Ctrl	Nestin-Slitrk2
	0.141033	0.124138		0.127897	0.253265
	0.175538	0.188603		0.329249	0.073417
	0.232137	0.174421		0.118374	0.060931
	0.239915	0.061929		0.284226	0.119596
	0.348706	0.110367		0.318083	0.171965
	0.266352	0.066074		0.162253	0.048572
	0.216147	0.019666		0.13467	0.071702
	0.179764	0.022743		0.120191	0.239201
	0.088321	0.152065		0.23615	0.133477
	0.217754	0.036392		0.120003	0.252414
	0.300218	0.114218		0.060704	0.346852
	0.227564	0.113987		0.172694	0.196804
	0.160335	0.068509		0.024216	0.114087
	0.134416	0.129091		0.127804	0.269752
	0.214718	0.047417		0.218381	0.193094
	0.16595	0.119039		0.174705
		0.114313		0.047226
		0.092721		0.069148
		0.121689		0.142362

## Sheet: Fig.S14c
	VGLUT1			SHANK
	Ctrl	Nestin-Slitrk2		Ctrl	Nestin-Slitrk2
	0.075765	0.09803		0.100976	0.119769
	0.081691	0.103011		0.117844	0.10936
	0.103825	0.106319		0.104344	0.094961
	0.089048	0.151636		0.101048	0.098572
	0.101965	0.14645		0.109306	0.097979
	0.091302	0.095574		0.13013	0.076943
	0.132857	0.074724		0.101625	0.089672
	0.097053	0.10408		0.13494	0.137404
	0.115257	0.073129		0.117552	0.123611
	0.094989	0.112811		0.10617	0.102389
	0.10597	0.06247		0.129375	0.095382
	0.089517	0.128544		0.105124	0.108067
	0.079769	0.115489		0.112839	0.070232
	0.117044	0.099493		0.122403	0.109468
	0.136264	0.081691		0.114377	0.106946
	0.084346	0.176518		0.097266	0.119668
		0.083179			0.094189
		0.09779			0.092966
		0.132522			0.10835

## Sheet: Fig.S14d
	VGAT			GABAAγ2
	Ctrl	Nestin-Slitrk2		Ctrl	Nestin-Slitrk2
	0.202829	0.355938		0.11662	0.098062
	0.296983	0.350958		0.190002	0.119274
	0.288009	0.45297		0.126937	0.123933
	0.394435	0.330941		0.13829	0.137142
	0.396884	0.334717		0.173075	0.150182
	0.33869	0.176644		0.110644	0.128476
	0.332999	0.321676		0.100759	0.088176
	0.336267	0.299205		0.135926	0.140051
	0.22522	0.39852		0.106669	0.102211
	0.44874	0.274472		0.084225	0.088381
	0.331095	0.284772		0.091823	0.077795
	0.253152	0.275837		0.107418	0.075754
	0.238766	0.275687		0.086768	0.091364
	0.283283	0.252483		0.092436	0.082538
	0.401689	0.246354		0.115152	0.089788
	0.283967			0.10427
	0.211328			0.085306
	0.423501			0.078678
	0.228288			0.119188

## Sheet: Fig.S14e
	Synaptophysin puncta size																		SHANK puncta size
	ΔCre	Cre	WT	L74S	E210K	P311A	T312A	P374R	R426C	E461X	R484Q	V511M	E555D	R792C	S323N	V589I			ΔCre	Cre	WT	L74S	E210K	P311A	T312A	P374R	R426C	E461X	R484Q	V511M	E555D	R792C	S323N	V589I
	0.178076	0.149882	0.110897	0.138487	0.063375	0.119726	0.118775	0.067275	0.066875	0.119191	0.076275	0.158412	0.176194	0.1324	0.136355	0.142102			0.064671	0.076191	0.046256	0.107788	0.059034	0.071691	0.195004	0.100096	0.048482	0.142956	0.095242	0.146109	0.123545	0.105565	0.076327	0.115563
	0.072939	0.058652	0.101515	0.166105	0.180193	0.185403	0.123338	0.067275	0.09851	0.099845	0.126942	0.173586	0.154615	0.110482	0.184019	0.143146			0.03279	0.059774	0.042375	0.076976	0.098244	0.249712	0.046093	0.10118	0.052258	0.081669	0.05086	0.033727	0.072489	0.094225	0.095124	0.089482
	0.076377	0.035837	0.066366	0.103945	0.092504	0.204808	0.097069	0.040045	0.170373	0.111725	0.129376	0.120735	0.164019	0.105184	0.158707	0.220413			0.054942	0.063671	0.04825	0.085339	0.076942	0.114458	0.088734	0.053802	0.108558	0.071979	0.063508	0.054806	0.095416	0.081592	0.057489	0.082976
	0.155262	0.03292	0.056349	0.070479	0.116153	0.152226	0.109242	0.115329	0.13835	0.196029	0.150317	0.143276	0.20568	0.131749	0.278567	0.16167			0.034273	0.069819	0.092561	0.075332	0.183004	0.11669	0.053963	0.072874	0.058914	0.089518	0.03888	0.06558	0.070232	0.052681	0.060155	0.1894
	0.072231	0.035135	0.176282	0.141518	0.060222	0.11858	0.0997	0.067216	0.099128	0.265347	0.088499	0.15097	0.203318	0.19208	0.183491	0.164634			0.025062	0.051513	0.109125	0.082098	0.123029	0.127088	0.099951	0.051249	0.050373	0.077768	0.074169	0.061035	0.071262	0.057656	0.071596	0.092236
	0.096043	0.022441	0.224324	0.116723	0.172603	0.205054	0.120571	0.048054	0.149854	0.083106	0.165029	0.141157	0.140741	0.128891	0.227261	0.104655			0.03141	0.183922	0.132103	0.135141	0.056523	0.10525	0.09664	0.136457	0.052839	0.072053	0.093217	0.093149	0.169306	0.074991	0.108408	0.095169
	0.111903	0.096768	0.141653	0.118933	0.09631	0.179	0.105718	0.054781	0.143294	0.15847	0.143475	0.167294	0.205566	0.101304	0.241623	0.16356			0.089807	0.045714	0.240199	0.146431	0.070886	0.056457	0.085441	0.033727	0.066927	0.124789	0.097344	0.151343	0.134907	0.101626	0.078173	0.247802
	0.101899	0.076125	0.157937	0.177052	0.25442	0.132435	0.135452	0.12494	0.055742	0.143094	0.092619	0.190496	0.091823	0.131801	0.066795	0.268732			0.09068	0.059838	0.104038	0.206225	0.067326	0.074554	0.111467	0.124368	0.187237	0.081966	0.058226	0.190265	0.118505	0.11719	0.132152	0.120548
	0.149688	0.11723	0.074997	0.105718	0.092954	0.200684	0.133381	0.156442	0.108541	0.188745	0.192749	0.136383	0.175145	0.121458	0.102174	0.068477			0.074802	0.075444	0.058696	0.120573	0.086264	0.07642	0.07057	0.070465	0.052698	0.055247	0.06104	0.088238	0.134087	0.147468	0.098248	0.158797
	0.114991	0.076125	0.115979	0.02723	0.124738	0.112505	0.131462	0.031235	0.11327	0.115737	0.10323	0.153218	0.119585	0.120949	0.109955	0.176217			0.067445	0.059782	0.110257	0.160202	0.051937	0.100387	0.108512	0.079097	0.063982	0.099806	0.075183	0.064376	0.110712	0.071525	0.115996	0.145241
	0.100478	0.035514	0.125304	0.081568	0.120331	0.264214	0.184206	0.126862	0.073569	0.064873	0.119173	0.094921	0.10732	0.13706	0.093102	0.146005			0.097686	0.050457	0.112234	0.108839	0.102858	0.080396	0.097466	0.056211	0.042159	0.087293	0.042994	0.126695	0.077873	0.046185	0.168931	0.12226
	0.128288	0.136694	0.150295	0.056463	0.116244	0.11431	0.143949	0.298334	0.048294	0.08049	0.058237	0.160637	0.061375	0.226307	0.080357	0.070267			0.116706	0.078262	0.087467	0.084317	0.084224	0.084098	0.070264	0.232113	0.05581	0.122681	0.048583	0.197733	0.107129	0.07206	0.115598	0.172966
	0.100745	0.128962	0.133667		0.128795	0.135712	0.071908	0.039644	0.163473	0.162696	0.111263	0.228589	0.120841	0.18027	0.112158	0.189444			0.099251	0.050056	0.076858		0.092069	0.095705	0.126282	0.102519	0.323966	0.064058	0.087095	0.10748	0.1023	0.085184	0.091906	0.102385
	0.129785	0.108971	0.113797		0.123234	0.125189	0.107708	0.282321		0.105588	0.235273	0.140565	0.173733	0.122945	0.081778	0.130249			0.082206	0.094335	0.060212		0.089351	0.092146	0.086006	0.086124		0.066224	0.350637	0.168363	0.110724	0.052006	0.082784	0.064347
	0.078076	0.143239	0.142226		0.115876	0.149019	0.113145	0.236637		0.069678	0.20833	0.112661		0.151354		0.104427			0.043649	0.040943	0.045423		0.082166	0.151785	0.100224	0.206577		0.08895	0.140187	0.171671		0.150331		0.102978
	0.072939	0.070879	0.150071		0.176712	0.140534	0.080873	0.239863			0.258297			0.157958		0.156337			0.082378	0.137302	0.055087		0.145595	0.172419	0.196037	0.101983			0.224384			0.183636		0.063155
	0.157136	0.142314	0.20248		0.119963		0.11944							0.141246		0.141749			0.058068	0.040579	0.497142		0.262961		0.138475							0.09105		0.123115
	0.062207	0.12219	0.154802				0.182142							0.091065					0.038821	0.06254	0.344919				0.070493							0.075007
	0.162644	0.103227												0.219217					0.20997	0.064817												0.080101
	0.076389	0.099601												0.260003					0.259731	0.071249												0.123961
	0.112926	0.119217												0.144393					0.322361	0.180802												0.150809
	0.168849	0.147499																	0.244954	0.125897
		0.140911																		0.226493
		0.170707																		0.131595
		0.178621																		0.302957
