# Supplementary material for: SLITRK2 variants associated with neurodevelopmental disorders impair excitatory synaptic function and cognition in mice
Source: Nat Commun. 2022 Jul 15;13:4112. doi: 10.1038/s41467-022-31566-z (PMC9287327; doi:10.1038/s41467-022-31566-z)
Supplement: Supplementary file 5 — Source Data [file 41467_2022_31566_MOESM5_ESM.zip › Source Data_Figure S15.xlsx]

## Sheet: Fig.S15b-e
	Nestin-Slitrk2 sEPSC
	Amplitude(pA)		Frequency(Hz)		Decay time(ms)		Rise time(ms)
	L313 dCre	L313 Cre	L313 dCre	L313 Cre	L313 dCre	L313 Cre	L313 dCre	L313 Cre
	21.4968	14.656	1.80538	0.216372	5.43159	3.92159	1.41089	1.6943
	19.8681	16.3935	0.363814	0.215706	3.91164	5.0094	1.91824	2.17124
	21.0361	15.0934	0.33846	0.22918	5.45742	3.18631	1.42665	2.11617
	20.0306	16.1641	0.3184	0.163883	4.88142	3.60394	1.42054	2.9994
	20.1243	15.1659	0.353905	0.23928	5.46686	3.01168	1.1051	2.36125
	22.0851	11.5128	0.363889	0.149807	4.36866	3.39278	1.88988	1.72322
	14.6292	16.6097	0.243979	0.226625	3.75418	3.4153	2.05682	2.36167
	16.1533	17.8757	0.553733	0.658251	3.62969	4.69573	2.11748	2.18266
	13.832	16.6226	0.727658	0.171605	4.71177	3.39709	2.30007	2.36526
	17.2814	15.9026	0.23928	0.0940246	3.01168	4.26617	2.36125	1.18178
	13.7371	20.4087	1.7883	0.569703	4.97572	4.27075	1.477	1.91405
	21.4561	16.5122	1.09696	0.273005	5.26833	4.70197	1.57535	2.41142
	18.5906	18.4441	0.472604	0.194851	4.21357	3.3974	2.17766	1.57122
	21.6245	15.5817	0.584095	0.131992	4.44614	3.64229	1.93368	2.02835
	19.0649	11.7878	0.442256	0.197741	4.18369	3.71174	2.52406	2.05973
	18.8319	12.4509	0.435302	0.289115	4.21153	4.5926	1.89734	1.81531
	17.9386	14.3643	0.814553	0.1705	4.29976	3.98325	2.15674	1.31788
	16.8529	12.7314	0.69007	0.197761	4.31946	3.35726	2.71573	2.29153
	15.5547	13.5054	0.460483	0.396408	3.62864	3.50089	2.22413	2.1711
	20.506	18.998	0.630556	0.0886777	4.32157	3.62831	2.53574	1.97776
	18.0717	15.3752	1.78652	0.12074	4.66851	3.45314	1.41452	1.43841
	17.9217	12.5229	1.51549	0.335634	5.01425	3.91087	1.19943	2.1665
	19.1928	14.8914	1.09509	0.492366	5.84829	5.02768	1.75147	1.88979
	21.2128	17.3105	0.91216	0.389963	6.45049	3.9314	1.62699	1.62472
	21.2314		0.692702		5.63472		1.87253
	20.7178		2.36513		5.6926		1.15231

## Sheet: Fig.S15g-j
	Nestin-Slitrk2 mIPSC
	Amplitude(pA)		Frequency(Hz)		Decay time(ms)		Rise time(ms)
	L313 dCre	L313 Cre	L313 dCre	L313 Cre	L313 dCre	L313 Cre	L313 dCre	L313 Cre
	34.0442	31.1493	0.72269	0.321491	46.4692	38.3661	7.94697	8.01991
	31.7585	33.7559	0.512575	0.364007	47.6497	45.0385	7.69226	6.88922
	33.6597	31.5129	0.807136	0.337341	41.496	39.5446	5.30705	4.60778
	29.6129	28.6964	0.809949	0.610628	43.3225	36.5576	5.94415	7.45766
	33.8445	39.5184	0.416333	0.482448	35.6407	41.3872	6.35984	6.22634
	32.9207	36.4839	1.06983	0.419901	42.0064	40.667	7.93402	6.76152
	32.7993	26.6402	0.718098	0.976492	45.2446	40.9124	6.89909	6.8039
	31.4387	26.4019	1.19721	0.907823	53.1072	39.0094	6.79024	6.79382
	31.1172	27.1002	0.168591	0.806576	50.9589	40.7128	6.52376	6.35606
	25.1684	40.1228	0.877063	1.27856	43.2689	47.1896	7.90888	6.59633
	23.753	35.5082	0.598017	1.00938	41.0532	50.5726	7.8403	6.24628
	32.7742	45.2763	0.731537	1.57884	37.9261	45.8234	7.09716	5.10806
	31.1845	42.6575	0.665937	1.85493	40.2559	47.952	5.63453	4.76659
	34.489	43.2024	0.67636	1.73334	41.388	47.8476	7.37629	4.97306
	20.735	36.9043	0.38985	1.12757	40.0455	46.8426	8.13211	6.35655
	23.2207	32.8624	0.66238	0.486176	45.3389	54.3007	6.86334	5.48007
	27.4006	20.6462	1.923	1.90719	33.9192	48.3558	6.58697	8.23716
	49.3235	37.0003	0.87759	0.27237	35.6286	42.3209	6.99114	4.99125
	66.9389	28.2805	0.661877	0.47909	35.1345	32.1495	7.17691	8.52089
	44.7984	30.8375	0.976492	0.410844	47.9375	39.805	7.35854	6.72096
	42.9274	27.0635	0.907823	0.342681	48.95	37.2288	4.47813	5.16166
	53.1193	32.9055	1.06036	0.364007	51.7916	47.5274	5.74447	3.21754
	54.9477	54.8841	0.419901	0.337341	47.269	49.9879	5.90786	5.81267
		46.5376		0.610628		46.8656		4.41377
		45.7541		0.482448		49.2322		5.23504
