# Supplementary material for: SLITRK2 variants associated with neurodevelopmental disorders impair excitatory synaptic function and cognition in mice
Source: Nat Commun. 2022 Jul 15;13:4112. doi: 10.1038/s41467-022-31566-z (PMC9287327; doi:10.1038/s41467-022-31566-z)
Supplement: Supplementary file 5 — Source Data [file 41467_2022_31566_MOESM5_ESM.zip › Source Data_Figure S16.xlsx]

## Sheet: Fig.S16b
	VGLUT1
	SO		SR		SLM
	Slitrk2	Nestin-Slitrk2	Slitrk2	Nestin-Slitrk2	Slitrk2	Nestin-Slitrk2
	26.2917	5.66805	23.6201	11.3045	8.01886	5.64291
	29.824	6.49131	22.0967	9.39306	3.1849	1.72301
	33.1638	11.1961	14.3478	17.1149	4.3833	3.83694
	23.8288	3.24989	23.0296	7.12915	9.18111	5.46451
	24.2582	2.19969	17.9831	6.45355	10.8729	8.38693
	22.9374	9.75063	11.0111	2.15534	5.21724	6.3375

## Sheet: Fig.S16d
	PSD-95
	SO		SR		SLM
	Slitrk2	Nestin-Slitrk2	Slitrk2	Nestin-Slitrk2	Slitrk2	Nestin-Slitrk2
	12.7122	8.72823	16.6165	10.026	5.06894	9.12402
	13.5047	4.61013	10.18	1.99875	8.13876	2.37667
	15.8811	7.01852	10.8589	11.9555	9.72085	8.00005
	15.1526	2.00418	11.8528	1.28764	6.3154	4.07906
	25.6298	7.63101	8.3981	11.1525	7.2484	9.78823
	24.093	6.13869	16.3848	5.71682	3.09293	4.97871
