# Supplementary material for: SLITRK2 variants associated with neurodevelopmental disorders impair excitatory synaptic function and cognition in mice
Source: Nat Commun. 2022 Jul 15;13:4112. doi: 10.1038/s41467-022-31566-z (PMC9287327; doi:10.1038/s41467-022-31566-z)
Supplement: Supplementary file 5 — Source Data [file 41467_2022_31566_MOESM5_ESM.zip › Source Data_Figure S17.xlsx]

## Sheet: Fig.S17b
	Co-Iped band intensity
	WT	L74S	T312A	P374R	R426C	E461X
	1	1.24332	0.948913	1.42605	0.956378	0.797785
	1	1.06901	0.623245	0.527284	0.47715	0.10133
	1	0.578209	1.26959	1.15215	1.98854	0.464459
	1	1.37952	1.008	1.90409	1.72885	0.882676
	1	1.17389	0.859353	0.838088	0.801436	0.919192

## Sheet: Fig.S17d
	Normalized Bip band intensity
	Con	WT	L74S	T312A	P374R	R426C
	1	0.510184	0.766444	1.38296	1.58059	1.15969
	1	1.02151	0.934329	0.967901	0.956212	1.39789
	1	1.20377	0.985518	1.24274	0.982786	1.2122
	1	0.991838
	1	1.1146
	1	0.973129
