# Supplementary material for: SLITRK2 variants associated with neurodevelopmental disorders impair excitatory synaptic function and cognition in mice
Source: Nat Commun. 2022 Jul 15;13:4112. doi: 10.1038/s41467-022-31566-z (PMC9287327; doi:10.1038/s41467-022-31566-z)
Supplement: Supplementary file 5 — Source Data [file 41467_2022_31566_MOESM5_ESM.zip › Source Data_Figure S18.xlsx]

## Sheet: Fig.S18b
	Open field test
	Total distance		Frequency		Time in center
	Control	Nestin-Slitrk2	Control	Nestin-Slitrk2	Control	Nestin-Slitrk2
	8339.09	11344.9	139	153	261.528	213.914
	6534.33	9595.47	80	118	171.738	236.136
	8385.88	8882.15	113	110	200.033	122.422
	6715.63	7079.3	109	93	239.339	197.831
	7654.95	9712.73	49	124	66.0994	303.971
	7672.94	5903.03	134	55	229.83	98.6653
	6452.95	9965.72	46	107	92.3924	168.635
	9269.4	10490.5	97	93	158.692	179.513
	7900.42	12380.4	134	92	198.866	137.137
	9725.37	12710.8	46	97	232.165	208.509
	11318.1	11294.8	97	65	249.816	131.098
	11510.6	16278	138	165	358.091	238.438
	12762.5	8553	157	39	418.452	84.1842
	13632	14854.8	170	154	186.62	339.94
	12161.8		118		139.439
	9353.77		86		120.888
	13078.5		45		137.771
	12661.4		85		163.163
	9940.59		100		57.4575
	14714.9		44		161.461
			106

## Sheet: Fig.S18d, f
	3-chamber test
	Sociability						Social interation index		Social recognition						Social novelty index
	Control			Nestin-Slitrk2			Control	Nestin-Slitrk2	Control			Nestin-Slitrk2			Control	Nestin-Slitrk2
	Left	Center	Right	Left	Center	Right			Left	Center	Right	Left	Center	Right
	270.937	43.7771	199.734	202.669	59.0591	147.18	15.1281	15.8608	194.929	75.8759	267.801	170.003	87.9546	222.789	15.7485	13.4388
	217.685	105.172	163.063	234.335	60.4271	147.181	14.346	22.8441	177.01	115.516	222.055	235.535	49.1158	215.282	11.2876	-4.49264
	243.077	35.2019	119.82	290.891	67.2339	158.092	33.9648	29.5779	150.718	94.628	187.088	177.144	84.8182	284.918	10.7665	23.3246
	280.947	41.9753	203.403	203.103	27.0604	116.683	16.01	27.0242	225.993	50.1501	278.479	83.3166	98.0981	329.83	10.4042	59.6673
	243.677	37.4708	140.741	197.33	37.1038	228.162	26.7771	-7.24606	118.018	87.7878	272.072	204.905	31.3981	249.516	39.4919	9.8172
	319.753	53.1532	137.571	244.244	55.6557	146.747	39.8367	24.936	209.343	56.7234	291.091	181.648	85.2186	220.487	16.3356	9.65809
	227.728	63.5969	210.31	207.174	59.8265	210.377	3.97634	-0.76731	285.418	47.6476	152.586	151.985	23.4568	322.089	-30.3268	35.8812
	313.08	71.1378	100.167	312.212	48.6153	158.725	51.522	32.5919	221.255	73.3066	211.979	184.084	33.3	326.493	-2.14118	27.8918
	272.539	51.952	184.784	283.817	96.5966	136.87	19.1887	34.9303	126.26	71.6717	304.905	159.726	103.203	267.334	41.4333	25.1973
	238.205	56.8235	207.541	316.817	73.8071	157.491	6.87936	33.5912	176.943	76.6099	233.5	232.666	72.9062	225.058	13.7794	-1.66209
	240.574	94.0941	207.341	252.152	71.8385	188.555	7.4196	14.4307	210.744	96.7968	255.022	278.078	39.1058	256.957	9.50644	-3.94776
	256.757	91.4915	203.704	265.732	44.7114	229.229	11.5217	7.37504	194.561	71.7718	291.224	186.12	49.4161	285.552	19.8983	21.0809
	256.356	74.2409	213.147	272.439	92.7594	189.223	9.20321	18.0253	154.287	60.2603	334.801	186.687	105.372	190.491	36.9082	1.00849
	245.412	76.343	211.311	290.624	88.989	152.352	7.46653	31.2143	128.896	114.915	325.259	322.256	73.1064	151.852	43.2371	-35.9421
	319.853	103.303	129.63				42.3205		170.37	86.3864	272.973				23.1428
	258.425	106.974	192.659				14.5795		253.787	87.1538	176.343				-18.0047
	268.936	74.341	208.942				12.5541		149.85	94.4611	321.388				36.4016
	137.871	203.136	245.512				-28.0766		193.093	139.406	227.361				8.15007
	210.444	157.191	219.119				-2.01956		129.296	152.152	299.299				39.6652
	260.961	66.0327	183.551				17.4147		155.055	54.9883	322.457				35.057

## Sheet: Fig.S18h
	Elevated plus maze test
	Open arms entries		Time in open arm
	Control	Nestin-Slitrk2	Control	Nestin-Slitrk2
	31	60	57.0905	125.926
	31	46	22.0888	103.804
	37	38	63.0631	110.41
	25	32	33.6336	65.0985
	39	25	44.945	121.021
	30	25	49.2493	69.1358
	24	25	68.5685	20.654
	24	19	15.3153	67.0004
	39	17	90.5572	42.4424
	29	26	19.1191	83.5169
	34	13	55.1218	32.9329
	13	22	13.7804	73.4401
	15	31	28.4618	106.273
	13	27	56.5232	83.6503
	17		62.1288
	23		29.8298
	12		59.7264
	10		7.47414
	13		16.9836
	24		79.7464

## Sheet: Fig.S18i
	Dark & light transition test
	Frequency to light zone		Time in light zone
	Control	Nestin-Slitrk2	Control	Nestin-Slitrk2
	38	58	213.146	270.904
	46	53	230.631	306.039
	34	66	190.524	299.132
	27	46	223.223	338.772
	38	39	197.965	234.902
	36	13	185.085	73.974
	30	28	125.759	159.86
	23	25	117.251	237.304
	54	26	309.643	140.807
	32	41	166.934	344.945
	45	33	292.626	345.646
	40	34	330.43	340.407
	30	17	430.23	156.757
	37	28	290.023	271.939
	29		231.532
	32		347.214
	24		326.96
	22		476.61
	38		357.724
	47		324.424

## Sheet: Fig.S18k
	Y-maze test
	Alteration		Frequency
	Control	Nestin-Slitrk2	Control	Nestin-Slitrk2
	58.3333	62.2951	68	92
	70.8333	60.5634	69	96
	65.2174	59.6491	74	79
	54.3478	50.8772	63	89
	50	57	73	78
	49	30	64	48
	32	47	48	65
	43	68.9655	56	119
	51	52.6316	69	85
	49	45.4545	64	52
	60.9756	61.1111	75	89
	67.5	52.1739	51	85
	56.7568	54.5455	107	53
	66.0377	55.3192	77	67
	56.7568		63
	61.0526		140
	58.4615		99
	57.6923		117
	54.7619		85
	66.6667		85

## Sheet: Fig.S18m
	Training phase					Testing phase
	Control		Nestin-Slitrk2			Control		Nestin-Slitrk2
	Object1	Object2	Object1	Object2		Object1	Object2	Object1	Object2
	26.8935	30.6306	24.391	14.8148		15.8158	32.1655	13.5469	28.662
	2.80281	10.1768	42.0754	55.5556		8.40841	5.27194	60.4271	31.9987
	17.5175	10.5772	37.1705	44.1775		14.5479	21.0543	62.7962	45.4455
	11.2112	6.37304	29.3627	21.7885		5.9059	10.9443	12.5125	43.677
	10.8108	6.9069	33.3667	44.3777		5.17184	8.57525	7.97464	32.933
	13.5469	13.5802	48.315	36.67		3.8038	3.87053	31.9987	58.2249
	3.63697	7.4074	32.2989	33.2666		11.1111	22.3557	9.00901	15.7157
	24.4244	31.1645	9.97665	9.24258		12.6126	31.3314	20.2869	17.1838
	18.018	20.8208	5.87254	2.76944		10.01	19.0524	7.57424	10.1101
	37.2706	39.5062	22.289	15.6824		15.6824	39.306	11.5449	24.1241
	0.066734	0.1001	13.9139	21.5883		0	0	12.5125	27.294
	1.83516	1.36803	25.5256	20.5205		10.6106	31.398	16.9503	34.6347
	1.66833	3.77043	16.8836	19.3193		22.2889	35.9025	2.73607	3.06973
	6.17284	11.4447	0.834167	0.333667		1.1011	5.73907	15.382	45.2453
	0	0.166834				8.6086	3.83716
	6.87354	2.40241				4.5045	16.7835
	0.066733	0.767433				0.700702	0
	0.567234	0.800801				6.6066	11.0444
	1.06773	0.033367				9.70971	28.8622
	5.63897	2.8028				1.46814	0

## Sheet: Fig.S18n
	Grip strength test
	WT	KO
	4.56817	4.54885
	4.72596	3.83761
	4.35278	3.57207
	4.25869	4.59899
	3.94219	4.36607
	4.68013	4.71251
	3.95531	4.20251
	3.88135	3.65289
	4.21278	4.28291
	5.09396	3.99151
	3.34345	4.13257
	4.59252
