# Supplementary material for: SLITRK2 variants associated with neurodevelopmental disorders impair excitatory synaptic function and cognition in mice
Source: Nat Commun. 2022 Jul 15;13:4112. doi: 10.1038/s41467-022-31566-z (PMC9287327; doi:10.1038/s41467-022-31566-z)
Supplement: Supplementary file 5 — Source Data [file 41467_2022_31566_MOESM5_ESM.zip › Source Data_Figure S19.xlsx]

## Sheet: Fig.S19b
	VGAT puncta density
	SO		SP		SR		SLM
	dCre	Cre	dCre	Cre	dCre	Cre	dCre	Cre
	0.074558	0.070854	0.058318	0.069983	0.05613	0.058165	0.0499	0.064682
	0.088517	0.076788	0.078097	0.069688	0.061	0.052564	0.060669	0.04822
	0.08447	0.076685	0.081256	0.075249	0.05485	0.055284	0.073599	0.062247
	0.071678	0.084607	0.07151	0.066098	0.060726	0.062829	0.056828	0.068077

## Sheet: Fig.S19c
	VGAT puncta area
	SO		SP		SR		SLM
	dCre	Cre	dCre	Cre	dCre	Cre	dCre	Cre
	0.721036	0.80482	1.82447	1.85249	0.597914	0.590398	0.659277	0.869156
	0.877747	0.700322	1.27912	1.90216	0.56135	0.644223	0.761478	0.710688
	0.886971	0.707933	1.63545	1.71371	0.584859	0.505108	0.781505	0.716091
	0.731286	0.827551	1.73322	1.89499	0.516671	0.59672	0.709514	0.751378
