# Supplementary material for: SLITRK2 variants associated with neurodevelopmental disorders impair excitatory synaptic function and cognition in mice
Source: Nat Commun. 2022 Jul 15;13:4112. doi: 10.1038/s41467-022-31566-z (PMC9287327; doi:10.1038/s41467-022-31566-z)
Supplement: Supplementary file 5 — Source Data [file 41467_2022_31566_MOESM5_ESM.zip › Source Data_Figure 3.xlsx]

## Sheet: Fig 3. d
	Percentage of cells transfected with Slitrk2 variants with surface expression
	WT	L74S	E210K	P311A	T312A	P374R	R426C	E461X	R484Q	V511M	E555D	R792C	S323N	V589I	V201I	WT	S9I	G15E
	77.7778	27.2727	81.25	92.3077	80	0	52.1739	4.16667	82.3529	94	93.3333	80	88.8889	100	66.6667	54.1667	62.5	68.75
	94.1176	11.1111	100	81.25	90	0	69.5652	11.7647	88.2353	93.0233	89.6552	100	81.8182	85.7143	75	73.3333	58.3333	65
	91.6667	20	75	92.3077	76.6667	0	42.8571	12.5	90.4762	92.3077	91.1765	71.4286	66.6667	70	100	60	53.6585	58.6207
	100	17.6471	100	75	87.1795	25	42.1053	18.5185	81.25	87.0968	94.7368	72.7273	81.8182	91.1765	75	56	58.6207	50
	100	21.4286	90	70.5882	87.0968	20	26.087	20	75	81.25	88.8889	71.4286	87.1795	85.7143	100	66.6667	61.5385	66.6667
	83.3333	37.5	75	71.4286	87.5	20	41.6667	25	79.3103	88.8889	86.9565	60	81.8182	88.3721	100	65.2174	50	67.8571
	88.4615	25	80	100		15.3846	31.0345	20.5128				87.5	81.8182	89.4737	80	55	63.8889	59.375
	91.8919		72.7273				40	21.4286					77.7778	80	100
	90.6977		87.5										100	83.3333	83.3333
	91.2281												75	100	100
															87.5
															95.6522
															86.6667
