# Supplementary material for: SLITRK2 variants associated with neurodevelopmental disorders impair excitatory synaptic function and cognition in mice
Source: Nat Commun. 2022 Jul 15;13:4112. doi: 10.1038/s41467-022-31566-z (PMC9287327; doi:10.1038/s41467-022-31566-z)
Supplement: Supplementary file 5 — Source Data [file 41467_2022_31566_MOESM5_ESM.zip › Source Data_Figure 4.xlsx]

## Sheet: Fig 4b
	Somatic compartment
	WT	L74S	E210K	P311A	T312A	P374R	R426C	E461X	R484Q	V511M	E555D	R792C	S323N	V589I	V201I
	202.792	209.085	208.455	175.774	206.249	180.789	220.202	187.095	220.411	211.306	232.926	155.99	246.975	159.843	183.751
	187.086	204.698	176.251	176.536	180.122	206.573	181.914	12.132	185.892	141.792	208.886	169.52	221.861	113.282	196.581
	126.781	202.461	124.424	192.712	186.59	226.043	198.991	105.953	186.692	169.541	184.172	173.479	209.257	220.303	232.621
	184.973	177.727	187.172	181.963	170.431	169.799	187.843	168.652	196.686	207.399	145.454	227.151	170.855	138.26	180.066
	199.545	182.925	162.128	184.036	180.647	174.518	196.702	142.243	245.254	169.31	202.131	231.933	171.005	110.088	185.745
	191.149	174.487	108.341	171.804	210.274	196.193	202.282	112.772	206.475	221.494	192.438	246.148	203.903	205.348	186.918
	183.37	152.066	155.587	162.128	147.776	206.657	193.773	25.753	86.4744	196.333	181.918	179.346	97.1875	198.436	191.557
	211.241	227.875	214.862	105.394	153.175	209.287	215.178	143.88	213.359	170.08	188.275	209.188	187.697	205.095	212.576
	219.257	224.064	168.341	236.986	160.536	132.975	209.447	66.6363	208.013	206.934	201.621	157.86	193.276	208.738	225.03
	232.268	237.155	163.816	155.762	150.613	172.353	185.094	123.144	186.337	136.043	180.732	162.645	164.279	217.096	226.931
	225.152					217.988		153.305			137.428
	206.729

## Sheet: Fig 4c
	Dendritic compartment
	WT	L74S	E210K	P311A	T312A	P374R	R426C	E461X	R484Q	V511M	E555D	R792C	S323N	V589I	V201I
	49.2951	11.0494	68.5331	55.4576	57.5322	4.34857	35.8916	5.8512	49.6476	70.5277	32.2363	61.7801	82.0289	56.084	68.1476
	74.2865	10.2366	78.9739	43.7133	58.1273	1.66977	6.57089	5.25539	95.647	31.6377	69.0063	56.1761	44.9007	43.1288	72.1805
	41.1951	12.5076	36.6441	50.3573	67.4254	12.5061	14.1157	4.3545	59.1444	78.3061	48.0946	51.9314	47.2467	41.2536	69.853
	58.418	22.2904	61.2097	65.2527	56.8035	7.67333	28.0943	4.02195	68.4372	44.0576	69.3156	61.759	35.0533	50.6464	63.1581
	26.7198	10.4627	48.7666	74.0301	77.5641	5.79855	19.24	6.30253	79.3004	82.7759	26.7416	90.2415	43.3907	35.5147	62.224
	72.4625	9.93837	46.2699	61.4723	81.1266	14.0436	26.6578	1.93996	63.4017	49.6014	53.5403	74.2687	41.404	63.72	57.3867
	79.3445	1.75254	50.9166	41.3879	73.0015	17.4371	23.8369	0.413684	23.7166	75.2233	41.1466	28.6145	41.1513	76.7855	57.5887
	59.4583	20.4699	50.0511	23.0788	75.802	14.3298	14.4386	41.4928	78.7735	46.5208	36.7912	46.0725	54.8279	60.7214	58.5183
	72.39	17.6469	50.7703	65.0087	69.1043	3.38204	21.0843	11.3541	75.5948	84.4426	63.6816	50.5129	38.6583	68.5483	88.8945
	87.4385	14.6262	67.5521	48.6083	59.4539	6.96978	20.9206	21.1156	33.6846	68.8592	69.4412	61.6122	70.1233	99.303	60.8227
	111.999					3.55481		0.36018			65.0681
	65.2702
