# Supplementary material for: SLITRK2 variants associated with neurodevelopmental disorders impair excitatory synaptic function and cognition in mice
Source: Nat Commun. 2022 Jul 15;13:4112. doi: 10.1038/s41467-022-31566-z (PMC9287327; doi:10.1038/s41467-022-31566-z)
Supplement: Supplementary file 5 — Source Data [file 41467_2022_31566_MOESM5_ESM.zip › Source Data_Figure 5.xlsx]

## Sheet: Fig 5c
	mRNA level
	Slitrk1	Slitrk2	Slitrk3	Slitrk4	Slitrk5
	Nestin-Slitrk2	Nestin-Slitrk2	Nestin-Slitrk2	Nestin-Slitrk2	Nestin-Slitrk2
	0.915428	0.004434	1.00045	1.00215	1.02847
	1.0155	0.005171	0.937095	0.873098	1.01595
	1.59773	0.014306	1.27472	1.24807	1.49107
	1.39465	0.006485	1.16339	1.23532	1.18876

## Sheet: Fig 5d
	Body Weight
	P30		P40		P60
	Ctrl	Nestin-Slitrk2	Ctrl	Nestin-Slitrk2	Ctrl	Nestin-Slitrk2
	20.5	17.7	20.8	18.8	22.6	18.8
	21.1	18.4	21.5	19.6	21.5	21.8
	21.2	19.4	22.6	20.3	22.6	23.4
	20.8	10.9	21.6	18.5	22.9	21
	20.3	18	21.7	17.2	23.5	19.2
	22.5	13.7	20.05	18.52	25.5	20.8
	19.3	15.7	22.3	18.3	24.3	20.2
	16.7	17	21.9	15.5	22.4	17.9
	22.4	13.9	24.1	19.5	23.5	21.1
	15.7	12.8	22.978	18.9	25	21.2
	18.3		25	19.9	27.1	21.9
	18.2		24.5	21.2	26.9	22.3
	16.7		21.8	16.9	23.7	18.2
	17.6		25.2	17.6	26.7	18
	16.2		21.7		22.8
			21.1		23.1
			20.8		23
			20.1		21.8
			20.4		22.1
			21		22.6

## Sheet: Fig 5f
	weight			size
	Control	Nestin-Slitrk2		Control	Nestin-Slitrk2
	0.4	0.46		1.4	1.4
	0.4	0.5		1.4	1.4
	0.5	0.47		1.4	1.4
	0.46	0.5		1.3	1.4
	0.48	0.4		1.3	1.3

## Sheet: Fig 5i
	Neuron density			Neuron density
	Ctrl	Nestin-Slitrk2		Ctrl	Nestin-Slitrk2
	0.00561318	0.00593517		961.25	934.973
	0.00573251	0.00618816		962.157	979.545
	0.00659188	0.00582097		791.643	899.169
	0.00652533	0.00648105		881.435	872.356
				756.267	890.195
				857.886	849.802

## Sheet: Fig 5k
	GAD67 positive cell number
	Slitrk2	Nestin;Slitrk2
	2.73e-05	3.2e-05
	2.59e-05	2.34e-05
	2.68e-05	3.2e-05

## Sheet: Fig 5m
	Expression levels
	Slitrk2		GluA1		GluA2		PSD-95		VGLUT1		GluN1		GluN2A		GAD67
	Ctrl	Nestin-Slitrk2	Ctrl	Nestin-Slitrk2	Ctrl	Nestin-Slitrk2	Ctrl	Nestin-Slitrk2	Ctrl	Nestin-Slitrk2	Ctrl	Nestin-Slitrk2	Ctrl	Nestin-Slitrk2	Ctrl	Nestin-Slitrk2
	0.911986	0.156966	1.17418	1.24609	0.834496	0.811424	1.4356	1.0594	1.3874	1.09068	0.963953	1.51593	1.11217	1.02414	1.0582	1.09323
	0.82586	0.203313	1.16798	1.08129	1.11206	0.878848	1.10515	0.785711	1.21666	0.723326	1.32968	1.04894	1.43081	1.18901	1.02101	1.03287
	1.3625	0.119022	0.947345	0.728001	0.976108	0.72421	0.706103	0.767752	0.778935	0.684787	1.25472	0.976565	0.889711	0.858909	0.653187	0.794953
	0.899653	0.116709	0.710498	0.434079	1.07733	0.548356	0.753152	0.724233	0.617007	0.575309	0.451645	0.628561	0.567307	0.685278	1.4136	1.56909
