# Supplementary material for: SLITRK2 variants associated with neurodevelopmental disorders impair excitatory synaptic function and cognition in mice
Source: Nat Commun. 2022 Jul 15;13:4112. doi: 10.1038/s41467-022-31566-z (PMC9287327; doi:10.1038/s41467-022-31566-z)
Supplement: Supplementary file 5 — Source Data [file 41467_2022_31566_MOESM5_ESM.zip › Source Data_Figure 6.xlsx]

## Sheet: Fig 6b
	SynPhys+/Shank+ puncta density
	ΔCre	Cre	WT	L74S	E210K	P311A	T312A	P374R	R426C	E461X	R484Q	V511M	E555D	R792C	S323N	V589I
	0.397077	0.068899	0.480241	0.024432	0.520246	0.536598	0.16035	0	0.023795	0.178386	0.414437	0.154907	0.642827	0.231367	0.581591	0.192619
	0.252672	0.152904	0.593163	0.024912	0.167695	0.78045	0.236066	0.063809	0	0.11117	0.172805	0.203052	0.512261	0.270557	0.604797	0.700318
	0.627746	0.087461	0.534754	0.163594	0.508195	0.186457	0.128938	0.087912	0.028959	0.083758	0.148198	0.154835	0.17144	0.182534	0.379178	0.400568
	0.205446	0.165819	0.252953	0.033395	0.587791	0.722721	0.202339	0.213797	0.039594	0.022435	0.209385	0.603711	0.174707	0.888764	0.789418	0.396306
	0.426404	0.235598	0.309748	0	0.165003	0.095167	0.055839	0.077246	0.015758	0.090713	0.878906	0.372693	0.1911	0.292361	0.294938	0.408052
	0.394126	0.131878	0.127554	0.095482	0.219132	0.363892	0.121916	0.106553	0.011537	0.040265	0.105154	0.460373	0.817999	0.164393	0.126979	0.184002
	0.394165	0.05715	0.330993	0.008653	0.925114	0.496769	0.249088	0.088113	0.271174	0.042917	0.206628	0.23598	0.683446	0.076643	0.713052	0.107231
	0.477738	0.261954	0.384239	0.101093	0.505525	0.384583	0	0.055382	0.017952	0.023879	0.84444	0.606815	0.775009	0.107076	0.101659	0.133548
	0.254673	0.071695	0.371216	0.024158	0.280728	0.541573	0.037676	0.042195	0.036346	0	0.162881	0.273587	0.436065	0.300705	0.498693	0.052241
	0.057893	0.075608	0.336939	0	0.165337	0.325487	0.006762	0.103644	0.007158	0.031972	0.354472	0.6068	0.238206	0.306668	0.595106	0.488894
	0.796057	0.028978	0.301004	0.008328	0.029894	0.130643	0.061035	0.115442	0.021738	0.12064	0.338107	0.379637	0.215585	0.460817	0.188297	0.332365
	0.142832	0.069485	0.252582	0.031368	0.4106	0.115439	0.008243	0	0.013542	0.035184	0.245622	0.645398	0.315155	0.444999	0.639348	0.370755
	0.17483	0.048267	0.088861		0.899311	0.180469	0.006953	0	0.049153	0.182799	0.518461	0.288824	0.121521	0.341677	0.65448	0.32121
	0.283091	0.189845	0.800976		0.160305	0.09896	0.060065	0.012594		0.043435	0.403959	0.384944	0.592473	0.246241	0.141315	0.58675
	0.74293	0.128239	0.435756		1.04889	0.505618	0	0.072091		0.025609	0.350307	0.457066		0.465594		0.282146
	0.259053	0.188081	0.161065		0.394461	0.378649	0.01346	0			0.289403			0.28088		0.392274
	0.12881	0.016714	0.423696		0.199376		0.008886							0.545327		0.446757
	0.487062	0.157958	0.244959				0.025281							0.164991
	0.272205	0.041282												0.391027
	0.272021	0.157822												0.429493
	0.153098	0.018557												0.694246
	0.164896	0.115019
		0.028024
		0.100522
		0.079777

## Sheet: Fig 6d
	Amplitude(pA)
	L313 dCre	L313 Cre	WT	L74S	E210K	P311A	T312A	P374R	R426C	E461X	R484Q	V511M	E555D	R792C	S323N	V589I
	22.6875	17.962	24.801	26.4426	29.4498	22.5841	23.1833	23.0354	24.9722	17.4396	17.9121	24.9962	18.851	20.6251	23.0323	21.5433
	23.6061	17.6788	24.9003	20.5448	20.6723	14.9217	27.9094	20.2684	21.2052	17.5063	24.5716	22.0349	23.2215	24.5433	19.5374	21.1799
	27.7408	20.0719	21.9837	20.1004	21.1709	15.963	23.2689	26.3795	24.9422	23.5933	23.5068	16.5359	29.1435	26.2565	26.3813	24.8885
	26.6402	15.3535	17.7926	17.2325	19.6285	16.2363	19.2764	24.1031	23.6092	15.9968	21.4848	18.1757	24.6488	25.7548	16.6583	23.6051
	23.3161	19.3432	19.6878	25.2535	17.4819	13.9878	25.2845	14.2629	20.1455	25.3369	28.8686	25.0145	24.7772	21.6717	21.5717	27.536
	25.1721	17.632	18.6511	19.1143	35.0418	20.1805	21.6278	22.0225	19.7095	22.4752	24.0585	16.7045	21.2619	13.0325	13.9346	17.7985
	21.7034	22.1428	14.6721	19.9318	19.3184	33.1039	20.5392	28.1011	22.8755	26.0578	13.1053	23.3667	21.708	17.6344	22.0108	16.9833
	25.3304	15.4112	17.47	21.169	19.8358	25.7257	17.1342	19.7609	20.7111	19.8793	15.6735	21.3911	19.9483	25.0432	21.1418	24.8096
	22.643	15.8838	20.9616	16.8049	21.3462	26.9144	15.3928	15.7467	16.6823	29.1238	20.0258	17.2386	17.223	25.6116	28.0161	16.5106
	29.1923	14.7645	21.8655	17.2487	19.9059	21.8796	23.2636	16.8174	16.1723	17.9859	14.688	16.6114	21.1247	24.4017	24.1734	17.2965
	16.8772	14.0472	18.6656	18.0787	21.4957	22.532	22.4997	29.5059	20.5336	18.0389	22.8856	23.147	16.6396	27.7573	26.7498	17.6996
	20.7699	13.9037	19.3791	21.378	20.516	15.449	21.4298	20.6017	25.2276	25.1508	26.1049	21.5433	15.0882	27.6585	25.9136	20.4943
	22.9118	21.0067	15.0515	19.933	20.9897	15.7105	20.1946	22.4283	21.4858	21.408	23.4184	19.3758	19.0975	24.4323	22.1834	20.5718
	19.1634	18.3648	19.4061	20.9393	19.2764	13.4493	15.1175	29.6772	19.4368	26.9479	24.6396	23.1499	20.0364	26.6165	20.621	21.3006
	22.8484	15.3836	21.9837	17.6344	22.3746	18.9937	18.644	23.1452	18.2337	22.444	19.0536	22.5724	22.5583	25.5388	19.5156	16.1584
	22.4786	13.2883	17.7926	18.9031	24.7232	21.922	21.6131	10.8069	14.8931	24.256	16.2313	28.3201	21.6874	14.4953	24.9869	18.4393
	23.3043	9.06454	19.6878	18.9872	19.2126	14.0921	20.4279	26.241	24.3973	24.9883	19.7126	21.9848			20.6357	23.6152
	17.2784	20.4844	18.4683	27.6155	21.7403	21.9624	28.915	22.1209	23.2471	14.5717	19.0352	25.2893			22.9207
	22.4988	20.5294	16.348	26.894	19.3686	22.476	23.1547	17.7903	18.1868	18.9375	23.8692	21.3848			24.0834
	19.2067	16.0903	14.9828	16.2402	22.3492	23.2873		22.6889	19.7247	27.5804	19.3035				28.3939
	19.2067	15.2937	25.1025		20.4766	19.9729		12.3344		23.3462	23.9634
	22.0551	26.5307	20.64		23.9812	12.2691		10.8943		14.4804	19.9368
	19.9458	14.8462	29.1805			22.0864		21.899			19.8462
	23.2132	16.7209	24.4458			12.1058		27.0527			13.9677
	15.9457	25.7718	23.5821					25.4554			15.8602
	21.2918	25.3641	23.2855					21.3548			24.7915
	21.4886	19.624	25.84					26.2307			22.521
	15.5497	14.0516	27.0221					26.2018			28.6207
	17.9775	18.9214	31.2993					31.2383			22.2368
	26.1225	22.5548	27.2985					21.2447
	24.379	23.2299	29.1963					23.0886
	19.2596	28.5917	28.1488					23.8553
	19.6253	23.9949	24.5668					18.2724
	24.4324	21.2471	26.1846					22.9955
	23.4371	21.8908	22.8687					26.035
	25.3826	19.6549	28.1026					23.4714
	16.4392	19.8069	28.2414
	20.2264	19.5372	28.8193
	22.2731	24.2845	21.0929
	23.9437	16.0939	22.3296
	21.3876	19.1697	30.8875
	32.2474	27.8786
	21.6758	24.9929
	19.7115	26.6609
	23.3297	26.6527
	21.9524	22.199
	31.2657
	27.6515
																								Z
																								3.065
																								0.1742
																								1.993
																								1.072
																								0.796
																								0.04817
																								1.413
																								0.5558
																								0.657
																								1.227
																								2.608
																								0.3314
																								1.281
																								1.588
																								1.032
																								3.117
																								0.3809
																								1.375
																								1.528
																								2.89
																								0.9574
																								1.888
																								1.622
																								0.9584
																								0.07774
																								2.691
																								1.397
																								0.6492
																								3.205
																								2.081
																								1.185
																								0.9109
																								0.1157
																								1.515
																								0.6817
																								0.7733
																								1.328
																								2.681
																								0.1875
																								1.394
																								1.682
																								0.8846
																								0.8234
																								0.9823
																								1.94
																								0.4883
																								1.254
																								1.074
																								0.5251
																								0.4016
																								1.956
																								0.7884
																								0.2493
																								2.469
																								0.1925
																								1.059
																								0.3236
																								0.441
																								0.2972
																								0.2382
																								1.274
																								1.179
																								0.08923
																								0.5331
																								1.747
																								0.7983
																								0.5003
																								0.232
																								0.1039
																								0.4083
																								1.421
																								0.9488
																								0.2898
																								0.6963
																								1.514
																								1.386
																								0.5681
																								0.6659
																								1.215
																								2.515
																								0.2782
																								1.25
																								1.559
																								0.9558
																								0.754
																								0.5985
																								0.06478
																								0.9116
																								1.468
																								0.2572
																								0.2188
																								2.009
																								0.1211
																								0.6428
																								1.724
																								0.7487
																								0.5595
																								0.9448
																								1.342
																								0.5027
																								1.509
																								0.8304
																								0.3989
																								0.7883
																								1.395
																								0.9225
																								1.319
																								0.1703
																								0.2696
																								1.845
																								2.445
																								1.271
																								0.643
																								2.943
																								1.34
																								1.626
																								0.6249
																								0.481
																								1.924
																								2.142

## Sheet: Fig 6e
	Frequency(Hz)
	L313 dCre	L313 Cre	WT	L74S	E210K	P311A	T312A	P374R	R426C	E461X	R484Q	V511M	E555D	R792C	S323N	V589I
	0.250654	0.188214	0.325338	0.433565	0.280616	0.19721	0.347633	0.164322	0.218509	0.315628	0.101429	0.352214	0.128362	0.12362	0.331649	0.174475
	0.179241	0.0949012	0.529172	0.14409	0.16736	0.197556	0.39079	0.290137	0.280351	0.242229	0.099848	0.388316	0.244312	0.112259	0.199746	0.14705
	0.377924	0.103946	0.196623	0.167471	0.13523	0.181781	0.439438	0.15122	0.310047	0.100265	0.313307	0.346684	0.606843	0.322523	0.255336	0.500813
	0.454448	0.0836053	1.12288	0.17354	0.153991	0.0816913	0.187495	0.14793	0.209924	0.0747556	0.103282	0.405287	0.582127	0.236465	0.186562	0.88229
	0.294185	0.118114	0.437869	1.22309	0.421307	0.120236	0.279948	0.336291	0.139297	0.376637	0.234214	0.815841	0.731667	0.224384	0.338559	0.756601
	0.418895	0.0750649	0.367949	0.158673	0.68364	0.382156	0.339302	0.655829	0.385283	0.332292	0.24749	0.127818	0.339036	0.535587	0.0668718	0.474648
	0.56975	0.22581	0.219424	0.11381	0.463625	1.2956	0.162681	0.571126	0.241549	0.316004	0.367815	0.630957	0.737962	0.179149	0.442501	0.338749
	0.515284	0.0980313	0.0820516	0.175627	0.106207	0.464519	0.154139	0.170393	0.0974538	0.137498	0.364896	0.678552	0.614471	0.389278	0.232504	0.261089
	0.242832	0.0987818	0.137576	0.26032	0.343054	0.169944	0.0648389	0.822895	0.0966104	1.27244	0.539908	0.0825009	0.117143	0.33774	0.314725	0.314701
	0.343794	0.182541	0.216234	0.244619	0.127616	0.274232	0.366046	0.194342	0.366924	0.293292	0.162286	0.457974	0.575884	0.336551	2.24444	0.370156
	0.323791	0.0737945	0.25879	0.300908	0.32361	0.41436	0.092345	0.709189	0.317796	0.368211	0.287641	0.600282	0.343121	0.240226	0.799487	0.324071
	0.908057	0.0368376	0.132427	1.25677	0.272698	0.282899	0.187098	0.167331	0.280369	0.180215	0.503076	0.353503	0.558312	0.353458	0.362896	0.60499
	0.268014	0.0349346	0.177605	0.128329	0.490938	0.267325	0.17508	0.311062	0.0692601	0.134558	0.165886	0.298981	0.356944	0.431659	0.412377	0.401341
	0.259608	0.0955212	0.258176	0.0254688	0.40035	0.163959	0.179768	0.262709	0.220373	0.175921	0.279075	0.613689	0.317243	0.860847	0.33688	0.621599
	1.79435	0.170394	0.196623	0.179149	0.428641	0.953504	0.227143	0.439308	0.159571	0.407295	0.2637	0.302349	0.433381	0.539555	0.393979	0.695025
	1.43699	0.098878	2.12288	0.25051	0.193979	0.31293	0.113331	0.116657	0.0666041	0.343497	0.41881	0.258418	0.494385	0.260517	0.234915	0.673858
	0.246859	0.0819109	0.437869	0.227586	0.393979	0.643188	0.170411	0.429711	0.250745	0.29286	0.748849	0.63549			0.201344	0.461056
	0.324467	0.0597587	0.187415	0.188229	1.83173	0.733483	0.233296	0.250863	0.211615	0.228641	0.337321	0.356558			0.231606
	0.243265	0.69807	0.455791	0.0502197	1.24519	0.594701	0.140089	0.454093	0.225978	0.205264	2.48602	0.895621			0.561804
	0.369218	0.0808599	1.70461	0.191366	0.932777	0.574485		0.232153	0.13276	0.146999	0.213151				0.41292
	0.369218	0.120337	0.550053		0.367025	0.311524		0.155027		0.035122	0.172294
	1.05249	0.374637	0.296642		0.701168	0.285818		0.0636729		0.148416	3.1302
	0.871726	0.0934901	2.12338			0.452182		0.243319			0.432419
	1.03108	0.375414	2.17726			0.283688		0.23429			0.395012
	0.170869	0.15552	0.486626					0.146855			0.371711
	0.314896	0.300279	1.36733					0.21379			0.466131
	0.39064	0.133671	0.736356					0.268118			0.283693
	0.403411	0.100057	0.513417					0.215121			0.62178
	0.480791	0.0821754	0.861636					0.131555			0.663264
	0.728631	0.13345	0.585116					0.0645748
	1.21531	0.191861	0.378249					0.110524
	1.37818	0.260607	0.428615					0.159809
	0.398519	0.0748092	0.683342					0.54549
	0.922293	0.0726314	1.31591					0.132898
	0.837429	0.172565	0.401514					0.187354
	0.3092	0.0966876	1.02194					0.274038
	0.325144	0.0418526	0.857227
	0.264074	0.0471825	0.764574
	0.626711	0.31619	0.687332
	0.389794	0.116943	0.467742
	2.49381	0.19429	0.406737
	1.58454	0.252037
	0.217091	0.0601932
	0.346321	0.308757
	0.518257	0.272641
	0.46093	0.260667
	0.351739
	0.503625

## Sheet: Fig 6f
	Decay time(ms)
	L313 dCre	L313 Cre	WT	L74S	E210K	P311A	T312A	P374R	R426C	E461X	R484Q	V511M	E555D	R792C	S323N	V589I
	13.0039	15.0852	14.1421	15.1623	14.5135	14.0912	14.2811	14.1629	13.5125	15.3571	11.4533	14.1064	14.4361	14.6332	12.7005	13.9947
	13.5168	13.0553	14.6979	14.2723	14.4101	13.7639	13.6696	13.8136	13.1429	14.4001	13.7525	14.2726	13.6906	14.3025	14.4124	13.8583
	14.0521	14.365	13.3836	13.8078	14.2012	16.2189	13.4551	14.2775	14.8102	15.3647	14.0251	13.922	14.3717	13.2233	13.6914	15.5012
	14.0521	14.117	14.5539	14.3016	14.0582	15.9797	13.0188	14.3736	13.7542	13.9102	14.0437	14.738	14.7018	13.566	14.6382	15.1439
	13.9166	13.5093	14.35	15.7935	13.968	15.0948	14.5317	13.8597	14.6942	13.9339	14.2519	14.8911	14.0674	14.2187	14.5492	15.4242
	14.148	14.5281	14.9565	15.4279	13.7346	15.1808	14.3894	14.3811	14.2612	14.972	14.5879	14.5583	13.924	14.523	15.3895	14.6508
	14.4009	13.1953	14.8204	14.2117	13.9915	15.8837	15.0035	14.1838	14.5567	14.7875	14.9238	13.9771	15.1646	15.3289	15.0565	15.2517
	13.8325	12.744	13.8842	13.1449	13.7338	15.6181	14.3773	14.8683	14.6096	14.418	14.6684	14.0753	14.8593	15.6657	15.1134	15.1924
	13.917	12.5353	15.9508	14.8527	14.5182	15.3175	13.8477	14.2016	13.6654	14.3344	14.9746	16.2799	13.8261	15.6253	15.4352	14.7247
	13.8784	14.3789	14.7668	15.329	14.1607	15.4714	14.1622	15.9878	15.5877	14.9511	12.572	14.1648	15.0619	14.0204	16.4871	14.8148
	13.9533	13.9254	14.7948	15.1685	14.2131	14.3885	16.364	15.8941	14.8864	14.3042	14.2527	14.0654	15.5502	15.8337	16.0854	14.4794
	15.0363	13.6851	14.7354	15.6868	14.2438	14.8597	14.712	14.485	13.6038	15.4306	14.2634	14.2101	15.0261	16.4959	16.2394	14.6203
	14.2458	12.8299	14.6218	14.8939	14.0252	13.696	15.4745	14.3135	15.1907	15.3791	14.3054	15.0243	14.2493	14.1331	15.1364	15.2055
	14.1149	13.9014	15.2432	15.082	14.5075	14.2829	14.1695	15.05	15.0111	15.1588	14.0981	14.8379	15.0751	14.7083	15.2949	14.4505
	13.9626	15.762	15.4635	14.293	15.0413	14.39	15.117	15.6418	15.0474	14.727	14.0173	15.1556	15.22	13.8757	15.2546	14.0338
	13.9189	16.6623	15.1743	14.4161	15.5437	13.6596	14.8902	14.4428	15.7865	15.2834	14.4843	13.0517	14.9754	14.4644	15.8332	13.7769
	14.2802	14.6995	15.0262	12.9627	15.8256	13.7801	14.7793	14.6647	14.6096	15.2963	14.8967	14.2353			14.293	14.1363
	15.4264	13.7548	15.1596	14.2312	14.0338	14.4296	14.1363	15.2196	14.9003	15.0671	15.5436	14.8997			14.4161
	14.8612	13.4401	15.4933	15.1048	13.7769	13.4298	14.5437	14.5531	14.1964	15.4035	15.7512	14.9106			12.9627
	16.3049	14.2855	14.8782	14.3127	14.8616	15.3541		15.5483	15.2976	14.087	14.288				14.2312
	16.5288	14.3447	14.2989		14.9106	14.9939		14.2081		14.0506	16.2265
	14.6704	15.1596	14.7224		14.0208	14.1024		14.3994		14.7278	15.982
	14.9316	14.9247	14.5666			14.7944		14.8476			15.1467
	15.4398	14.2811	14.4275			14.099		15.3334			14.5077
	14.7238	13.2104	14.2272					14.2148			14.9524
	14.0823	14.93	14.3368					13.832			14.4163
	13.9343	14.7661	13.5073					13.7779			13.5571
	15.0393	14.447	14.702					13.6818			13.9158
	15.1688	14.247	14.3673					14.6351			13.9129
	15.6578	13.1805	14.2172					14.3959
	13.5445	15.2971	14.8902					15.9665
	14.8611	15.055	14.3859					13.5706
	13.8846	14.7562	15.4222					14.1613
	15.4164	13.8292	15.6136					14.2631
	13.8167	14.4254	14.7247					14.877
	14.065	13.2046	14.8148					15.5798
	14.4152	14.0347	14.4794
	12.7804	15.4372	14.6203
	13.88	14.7698	15.2055
	14.0365	14.6113	14.4505
	14.1214	13.8241	13.782
	15.0046	14.701
	14.8806	13.8671
	13.9357	14.8745
	13.8373	13.9505
	14.3053	15.2551
	14.3997
	14.2876

## Sheet: Fig 6g
	Rise slope(pA/ms)
	L313 dCre	L313 Cre	WT	L74S	E210K	P311A	T312A	P374R	R426C	E461X	R484Q	V511M	E555D	R792C	S323N	V589I
	12.5323	6.27547	4.68104	10.43	8.64484	9.81358	7.60074	3.74558	4.31321	4.57237	8.23741	10.1507	11.6478	3.59525	12.6056	4.88661
	12.8206	12.853	5.9785	9.14934	12.7396	10.3774	3.12641	3.56469	3.5865	11.1329	6.73866	6.99648	6.60018	12.7847	6.33483	7.38972
	5.79121	13.2267	3.59156	4.20799	4.12321	8.51127	2.83718	7.34836	5.39199	5.69398	5.15188	2.99311	6.06039	5.28062	5.92463	4.21927
	5.79121	4.34666	7.41774	9.6674	8.46499	8.47219	3.02765	8.03772	3.51429	3.92933	6.07537	8.45714	9.26794	9.40246	9.13441	6.13705
	8.18929	4.96141	3.90686	6.92168	5.67174	9.11243	5.40385	7.54001	6.08275	4.73216	6.50988	7.86834	6.94274	13.902	10.8303	13.0226
	6.19185	12.0345	5.17134	13.6668	5.64223	7.47279	3.92965	6.73527	3.95454	9.96789	10.024	5.2298	4.65178	8.51044	8.14845	10.3941
	10.8957	2.56681	6.90086	3.44956	6.64543	7.42438	14.8976	7.53286	5.93228	10.4218	4.45787	3.37419	3.19129	9.69664	18.5886	7.15215
	7.17962	6.21774	9.39751	3.15277	4.87981	9.19173	5.66007	3.17588	9.61983	5.34799	3.69745	5.46117	6.31089	4.11201	9.7639	4.63607
	12.177	4.60338	5.93141	6.52542	4.99387	8.32287	5.04426	7.23515	6.15991	10.8322	8.40287	9.64906	6.29727	4.87709	10.2924	4.41723
	11.3436	11.1032	11.6549	7.60622	5.28401	9.40975	2.6697	6.48641	4.01908	4.2105	4.37665	12.7348	9.84052	7.39933	2.90513	2.52672
	11.64	5.03966	10.8538	8.35026	4.9431	6.17933	7.06046	7.97021	8.86735	3.74297	8.39598	7.25561	3.97812	12.9551	4.13368	6.89201
	7.90172	7.15026	11.0272	9.98512	6.6771	5.26062	3.21459	2.78048	4.48712	1.79484	10.814	7.5307	4.90383	10.899	10.4188	4.42706
	6.82801	2.03253	6.44222	8.45466	9.58036	4.58552	3.72111	2.73017	11.6477	11.9103	4.4891	11.1877	9.70852	6.17036	3.50234	9.76935
	8.80359	3.06057	12.6189	6.28792	10.5424	5.26062	6.17486	11.9466	18.4577	11.2389	9.08675	3.41064	3.12284	9.66508	3.05757	9.49949
	11.7715	10.2054	10.0262	6.89101	17.9489	5.68765	10.8978	7.71371	6.37515	4.70793	4.60317	9.90635	9.18489	5.82203	8.40335	2.87912
	5.85646	12.3849	15.2229	8.21482	8.80483	3.50615	7.70122	9.81449	5.35787	3.57679	6.19031	6.87988	3.89554	10.3968	4.11816	10.3944
	2.90602	12.7599	16.9603	5.05335	10.4907	2.95016	9.80819	9.24398	3.62466	6.06137	7.40628	4.84754			6.89101	6.48348
	6.9452	3.50985	11.9569	9.7006	12.8791	4.78132	6.48348	10.6907	10.6389	3.64558	6.66934	10.6208			4.41613
	9.21409	3.56574	9.06938	10.0419	10.3944	7.37881	12.0951	11.5758	8.91688	3.62656	11.0925	7.17294			5.05335
	6.32191	9.66216	11.1	8.42823	5.9428	4.72398		3.73344	9.92296	7.57388	9.52595				9.7006
	9.19913	5.63632	11.1514		6.45709	12.9323		7.3457		7.51378	10.5645
	11.7667	4.69525	10.9662		9.07641	10.2086		8.32235		8.19257	9.72209
	7.96079	15.0737	10.1402			6.7879		2.86497			6.67644
	5.4398	10.5487	10.7536			6.80021		9.73984			3.14783
	3.69038	3.99359	3.11652					15.5683			3.22193
	6.18013	6.2318	7.06095					6.32198			9.97381
	5.53143	7.69059	4.31651					5.92568			11.3542
	7.69487	8.92629	10.2441					6.82955			11.9936
	8.65554	10.4674	3.86491					6.6912			7.57723
	2.14563	16.0597	9.51495					5.79866
	10.0735	9.23358	11.2026					6.55522
	8.20526	9.54715	6.23778					11.9286
	11.7648	12.0061	10.1802					7.42329
	7.00869	6.15627	7.8878					6.74334
	13.645	5.06594	4.41723					2.16331
	10.3535	5.36506	2.52672					2.53903
	5.55546	3.31271	6.89201
	2.63709	5.67062	4.42706
	4.91812	5.87813	9.76935
	3.33984	4.59724	9.49949
	4.57029	5.13857	8.88129
	7.88332	7.25839
	6.79412	10.8304
	5.38505	5.78368
	4.83481	8.61649
	8.78059	11.5296
	8.00379
	7.0388
