# Supplementary material for: SLITRK2 variants associated with neurodevelopmental disorders impair excitatory synaptic function and cognition in mice
Source: Nat Commun. 2022 Jul 15;13:4112. doi: 10.1038/s41467-022-31566-z (PMC9287327; doi:10.1038/s41467-022-31566-z)
Supplement: Supplementary file 5 — Source Data [file 41467_2022_31566_MOESM5_ESM.zip › Source Data_Figure 7.xlsx]

## Sheet: Fig.7b
Full length TrkB (%)	Control	WT	L74S	T312A	P374R	R426C	E461X		Truncated TrkB (%)	Control	WT	L74S	T312A	P374R	R426C	E461X
	80.2854	12.6705	77.919	48.7591	71.3333	50.2355	47.4328			19.7146	87.3295	22.081	51.2409	28.6667	49.7645	52.5672
	79.0068	14.7651	84.6933	52.8694	72.989	66.3441	62.7477			20.9932	85.2349	15.3067	47.1306	27.011	33.6559	37.2523
	91.9648	32.7242	91.9281	86.5423	81.395	60.0604	88.7769			8.03519	67.2758	8.07191	13.4577	18.605	39.9396	11.2231
	79.8836	28.9806	87.0763	77.5482	65.7404	77.35	80.08			20.1164	71.0194	12.9237	22.4518	34.2596	22.65	19.92
	73.5022	13.1724	94.3339	67.3485	62.9229	67.3932	80.1302			26.4978	86.8276	5.66611	32.6515	37.0771	32.6067	19.8698

## Sheet: Fig.7d
Full length TrkB (%)	ΔCre	Cre		Truncated TrkB (%)	ΔCre	Cre
	36.633	35.3494			63.367	64.6506
	29.4269	40.7833			70.5731	59.2167
	21.4728	31.4469			78.5272	68.5532
	31.8072	33.6009			68.1928	66.3991
	20.1984	45.5397			79.8016	54.4603
