# Supplementary material for: SLITRK2 variants associated with neurodevelopmental disorders impair excitatory synaptic function and cognition in mice
Source: Nat Commun. 2022 Jul 15;13:4112. doi: 10.1038/s41467-022-31566-z (PMC9287327; doi:10.1038/s41467-022-31566-z)
Supplement: Supplementary file 5 — Source Data [file 41467_2022_31566_MOESM5_ESM.zip › Source Data_Figure 8.xlsx]

## Sheet: Fig 8b
		Error
		WT																	KO
	day1	8	17	13	15	24	20	24	24	22	12	6	21.5	12	10	26.5	5	12.5	15	33	23	28	26	26	32	6	5	13.5	5.5	3	6	9.5
	day2	5.5	7.5	9.5	6.5	9.5	7.5	7	10.5	22.5	12	12	35.5	7	19.5	42.5	11.5	6.5	18	2.5	9	21.5	10	15.5	3	7	21.5	5.5	21.5	20.5	5	19
	day3	8	10	9.5	9.5	3	6.5	7	12	8.5	9.5	12	19.5	10	6.5	10	14	8	17	9	6.5	19.5	10	14	26	4.5	7.5	12	8	5	12	16.5
	day4	13.5	9	8	4	7	7.5	6	5.5	5.5	4	11.5	7.5	12	7.5	7.5	7	7	14	3	14.5	7	6	10	10	5	14	13.5	2.5	9	13.5	8
	day5	5.97059	6.09375	6.25	6.5	6.85	7.27778	9	9.75	11.6667	13.25	11.5	5.5	27	7	4.5	3	9	5.96667	6.14286	6.34615	7.5	7.71429	8.33333	17	3	5	7.5	11	8	5	5
	day6	4	13.5	7	7.5	12.5	2.5	3.5	3.5	2	5.5	6.5	9	4	5.5	15	3.5	7.5	7	5	4	7	3	6	2.5	4.5	11	9	14	6.5	9	3
	day7	1.5	5.5	5.5	2.5	2.5	6.5	5.5	3	6	5.5	3.5	2.5	1.5	7	6	8.5	6	9	4.5	1.5	10	5	8	8	1.5	2.5	6.5	10	4.5	5	4

## Sheet: Fig 8c
		Latency
		WT																	KO
	day1	41.6416	180	180	121.188	180	180	133.734	180	136.47	63.5969	121.832	122.032	100.544	101.678	129.94	35.5356	84.818	90.0234	180	175.375	106.24	180	180	116.316	63.7638	34.8348	63.4633	32.7328	18.9856	34.2343	66.7334
	day2	36.5366	56.3564	99.7997	52.3858	180.047	160.127	61.0611	94.1275	177.043	56.2897	180	146.147	78.0781	122.623	180	92.6257	31.1312	102.569	26.7934	86.4531	81.0477	99.7997	168.469	38.305	37.2373	107.775	33.0998	139.616	101.812	25.4921	102.045
	day3	90.2568	44.6446	164.264	85.5858	34.768	71.6382	87.5208	74.7748	180.047	72.3723	156.333	131.775	127.604	41.8419	38.7721	57.7911	34.8015	90.1234	65.8993	40.0401	57.0238	95.0284	93.6937	66.3663	16.5832	53.9206	40.5072	43.5102	18.9523	37.1705	68.2015
	day4	48.7154	44.9115	123.79	28.6286	78.5454	22.5559	78.9454	88.4551	140.474	20.1868	109.586	38.4385	76.7768	43.944	32.5325	47.6476	31.4982	55.4222	20.7208	42.4758	15.7491	78.2451	65.0317	38.1048	32.3657	69.169	48.5151	18.2516	71.7383	43.5102	36.8702
	day5	18.9523	30.7308	53.4867	27.8945	41.3413	103.771	46.7467	25.1586	46.6467	60.1268	131.265	24.8582	131.332	30.1635	33.2333	17.3507	45.3787	15.7157	25.6257	49.8165	25.8926	40.1735	37.0371	43.7771	11.378	27.1938	28.1949	55.8559	54.1208	22.4224	29.5295
	day6	25.0584	95.4957	35.6023	80.9809	56.3563	84.0174	27.294	82.7829	26.393	23.4568	36.1695	51.685	26.8268	35.1018	38.9055	20.6206	23.657	18.4852	30.0968	27.7945	59.6596	24.4912	22.8896	16.9835	20.4204	53.9205	29.0958	81.2813	42.1421	39.5396	25.3921
	day7	9.9099	23.8905	70.7041	26.0261	41.4746	43.0764	94.5611	47.8145	44.8782	27.5943	23.7237	15.3487	14.6813	40.0733	29.3959	38.7387	18.1515	37.1705	27.1271	28.0614	36.2029	30.0634	39.4061	24.1908	8.07473	17.2506	18.5186	65.966	19.7197	14.1808	11.9786

## Sheet: Fig 8d
		Total distance
		WT																	KO
	day1	489.772	603.062	922.97	745.514	943.659	944.5	1095.9	850.559	924.312	605.452	557.471	1202.15	475.781	650.527	746.018	350.58	900.139	777.327	922.521	899.541	755.369	946.548	1075.53	895.589	532.437	333.703	716.036	261.839	269.68	218.883	477.158
	day2	204.434	404.613	608.253	478.274	704.404	601.125	445.853	549.877	1238.27	421.543	748.905	1399.8	400.199	805.769	1075.47	421.499	259.981	668.125	199.542	519.442	624.13	486.988	959.481	278.106	372.752	840.018	241.845	1073.99	653.188	200.983	720.521
	day3	436.887	519.553	829.561	661.205	221.686	605.202	546.971	568.896	485.43	548.807	699.316	961.812	393.894	211.621	378.045	450.462	299.098	724.028	351.163	249.571	571.404	754.947	543.435	754.867	138.349	417.598	360.56	394.091	222.2	349.091	635.434
	day4	331.531	274.526	369.315	105.486	266.053	241.288	365.503	413.801	148.618	187.632	419.081	437.447	630.18	379.027	399.413	426.462	287.882	431.67	142.857	289.892	176.995	289.144	423.86	343.767	462.439	338.196	287.882	171.195	701.098	323.241	426.511
	day5	115.277	218.156	90.9425	108.782	112.27	180.147	306.499	141.857	163.392	308.135	693.316	219.861	993.076	246.751	193.862	124.252	297.56	100.243	123.997	291.738	210.193	222.808	283.424	294.815	116.577	175.261	214.51	493.293	351.101	203.014	154.471
	day6	128.524	377.37	156.375	387.852	442.846	238.253	130.497	184.548	166.432	152.109	114.234	337.441	193.935	259.709	300.666	114.242	177.656	164.563	256.245	123.77	364.481	133.489	177.771	140.147	220.496	458.958	233.714	589.866	318.337	355.139	174.259
	day7	85.3296	202.518	193.248	49.2156	142.663	237.327	433.125	109.845	148.964	134.767	107.243	125.613	105.113	142.363	139.161	272.76	187.969	313.406	243.587	64.8513	353.808	120.397	271.011	183.287	121.127	134.65	200.403	487.495	99.5387	138.351	127.314

## Sheet: Fig 8e
	1st probe trial
	error		Cumulative time		total distance		Latency to target
	WT	KO	WT	KO	WT	KO	WT	KO
	9	12	0.800801	4.80481	331.056	495.44	13.6803	12.012
	30	11	10.2769	4.27094	588.314	301.449	11.5449	2.13547
	1	13	0	11.4781	91.0993	355.934	13.0797	4.73807
	14	25	0.400401	2.73607	350.578	609.777	60	1.73507
	12	9	1.8018	3.26994	302.216	345.015	6.67334	5.40541
	6	6	1.46814	2.2022	212.021	375.14	60	41.3747
	6	13	1.06773	6.53987	203.438	263.571	24.6246	23.8238
	9	6	10.5439	15.2819	174.262	296.716	27.7611	2.73607
	6	10	9.80981	11.3447	92.6633	491.151	8.20821	3.8038
	3	18	37.6376	10.1435	96.2601	465.689	10.4771	3.67034
	6	17	16.0827	3.06974	584.18	420.633	11.9453	15.1485
	10	11	19.1525	8.87554	472.381	493.535	44.044	12.7461
	9		5.005		581.618		27.294
	12		13.2799		596.241		4.4044
	22		4.07074		493.851		3.67034

## Sheet: Fig 8f
	2nd probe trial
	error		Cumulative time		total distance		Latency to target
	WT	KO	WT	KO	WT	KO	WT	KO
	7	27	8.27494	2.73607	210.584	505.904	13.6803	12.012
	13	12	0	5.8058	282.517	312.119	11.5449	2.13547
	11	21	9.20921	2.002	357.499	756.374	13.0797	4.73807
	11	18	0	8.40841	304.98	453.133	60	1.73507
	13	23	1.53487	3.33667	566.838	525.959	6.67334	5.40541
	7	4	2.33567	3.06974	249.632	383.428	60	41.3747
	6	15	5.6056	3.67034	435.943	406.533	24.6246	23.8238
	3	7	4.67134	1.33467	230.048	687.81	27.7611	2.73607
	4	9	0.266934	4.33767	205.047	632.728	8.20821	3.8038
	6	19	2.93627	4.07074	544.269	664.919	10.4771	3.67034
	9	16	13.7471	7.87454	577.871	696.703	11.9453	15.1485
	11	14	4.53787	2.73607	501.377	728.839	44.044	12.7461
	18		2.53587		389.324		27.294
	15		2.26894		674.263		4.4044
	16		4.20421		537.465		3.67034

## Sheet: Fig 8h
	P20 gait test
	Overlap		Forelimb stride length		Hindlimb stride length		Forelimb stance length		Hindlimb stance length		Forelimb sway length		Hindlimb sway length
	WT	KO	WT	KO	WT	KO	WT	KO	WT	KO	WT	KO	WT	KO
	0.290004	0.814077	4.2028	5.53441	4.01653	5.26872	2.43556	3.62713	2.64454	4.40679	0.924918	1.23673	1.32639	2.02034
	0.403292	0.751549	4.3129	5.78489	4.49592	5.51879	2.28555	2.26899	2.62214	2.60624	1.22456	1.25445	2.62214	2.04102
	0.491343	0.139353	3.82537	5.08615	3.87939	5.13595	2.00226	2.84494	2.32956	3.12743	1.20992	1.15826	1.63192	1.21171
	0.291192	0.897383	4.55083	4.83056	4.24971	4.89188	2.48088	2.80567	2.83328	3.07961	1.47492	1.18122	2.06126	1.96326
	0.554163	0.418728	5.50837	3.74425	5.35313	3.67315	3.00901	2.46819	3.68842	2.72072	1.41331	1.09854	2.13616	1.72531
	0.616791	0.286882	4.92425	4.80892	4.86195	4.99683	2.48029	2.86602	2.83466	3.08226	1.08143	1.19728	2.04251	1.75258
	0.264568	1.0407	5.03694	4.03028	4.90735	3.63806	3.15101	2.17343	3.49917	2.63691	1.57941	0.956946	2.39684	2.09273
	0.327924	0.707676	4.80067	4.3621	4.90245	4.32158	2.78806	2.34948	3.27649	2.8342	1.5984	0.952451	2.3026	1.84605
	0.191125	0.799208	4.66795	4.55445	4.47124	4.37963	3.16693	2.35113	3.10086	2.79707	1.25775	1.12933	1.92309	1.89934
	0.295523	0.90162	3.59667	3.03586	3.51333	2.98491	2.20892	1.70637	2.79047	2.11219	1.25644	1.2053	1.55518	1.89956
		0.991035		6.21583		5.99424		3.14096		3.34642		1.64155		1.90396
		0.846825		4.14653		3.98963		2.64552		3.29228		1.69946		2.11356

## Sheet: Fig 8i
	P65 gait test
	Overlap		Forelimb stride length		Hindlimb stride length		Forelimb stance length		Hindlimb stance length		Forelimb sway length		Hindlimb sway length
	WT	KO	WT	KO	WT	KO	WT	KO	WT	KO	WT	KO	WT	KO
	0.538455	0.853419	6.61882	7.7241	6.83413	7.34608	3.2551	4.1265	3.65284	4.5774	1.56488	1.46344	2.47839	2.45083
	0.786556	1.13467	6.7232	5.98234	7.0182	5.04592	3.61974	2.83538	4.10014	3.31925	1.44717	1.24183	2.54804	3.10034
	0.669636	0.624982	6.74435	6.46508	7.93414	6.37328	3.56235	3.79662	3.64597	4.26382	1.62251	1.72961	2.37908	2.84493
	0.954122	0.989743	7.72452	7.23004	6.61118	6.77332	4.2682	3.92635	5.06616	4.43059	1.15556	2.07168	2.37835	2.84742
	0.351175	1.07366	7.13297	6.6613	7.01096	6.35245	3.38797	3.19926	3.80086	3.68186	1.55501	1.43283	2.47178	3.03214
	0.471499	1.25636	7.8111	6.99845	7.93446	6.73721	3.937	4.02216	3.96805	4.22984	1.7914	1.96116	2.33996	3.01467
	1.07226	1.21141	8.22891	4.91983	8.06738	4.50379	4.62313	3.35277	4.29814	3.74182	1.95052	1.27072	2.44154	2.62762
	1.43768	0.906834	7.03697	5.69889	6.85214	5.24163	3.98406	3.46247	4.02425	3.8257	1.7766	1.78132	2.05562	2.42981
	0.384614	0.777305	6.38114	7.30568	5.86467	7.1496	3.31846	3.63691	2.86479	4.421	1.7593	1.59591	1.94898	2.69313
	0.356604	1.1883	8.08902	6.26307	8.1599	5.94024	4.97861	3.5227	5.55518	4.75099	1.57259	1.64727	2.50895	2.55887
	0.437147	0.823209	6.90566	7.58785	6.57794	7.23577	4.15003	4.52964	4.25601	4.68251	1.85694	1.61688	2.23954	2.5565
	0.407051	1.23203	6.33296	6.14403	6.11971	6.14423	3.88051	3.88714	3.60394	4.31431	1.68097	1.68024	2.59434	2.78046
	0.538314	0.984205	6.6501	6.81989	6.52523	6.94786	4.12881	4.33229	4.88528	4.46749	1.57632	1.86737	3.0148	2.60199
	0.322682	0.84668	6.63962	6.27112	6.76977	6.17299	3.87595	2.94175	4.01776	3.5652	1.70318	1.56451	2.35018	2.47546
		1.19769		4.93243		4.29614		2.73363		4.14603		1.92986		2.83219
