# Supplementary material for: SLITRK2 variants associated with neurodevelopmental disorders impair excitatory synaptic function and cognition in mice
Source: Nat Commun. 2022 Jul 15;13:4112. doi: 10.1038/s41467-022-31566-z (PMC9287327; doi:10.1038/s41467-022-31566-z)
Supplement: Supplementary file 5 — Source Data [file 41467_2022_31566_MOESM5_ESM.zip › Source Data_Figure 9.xlsx]

## Sheet: figure 9j
	Error
	ΔCre												Cre
day1	9.5	11.5	19	18.5	9	15.5	12	26.5	5	6.5	11.5	13	20.5	18.5	19.5	19.5	22	13	15.5	4
day2	14.5	12	12.5	27.5	17.5	14	28	28	3.5	7	7	2	20.5	14	26	27	23.5	22.5	22.5	5
day3	2.5	5	8	27.5	8.5	17.5	22.5	10.5	3.5	4.5	7.5	7.5	14	3.5	9	10	8	8.5	4	5.5
day4	4	4.5	12	15	9	7.5	4.5	15.5	7.5	4.5	3	2.5	9.5	5	8	17.5	10.5	7	12.5	3
day5	0.5	1	1.5	30	8	4	7.5	2	2.5	3.5	1	1	1.5	0.5	2.5	1.5	3	2.5	4.5	7
day6	2	1.5	1	6	1	1	4	11	3	2.5	1.5	5	1	1	1.5	2	3.5	3.5	2	4.5
day7	1	1.5	1.5	4	1	1	5.5	2	2	2.5	2.5	1	1.5	1.5	2	3	1.5	2	5	6
	Latency
	ΔCre												Cre
day1	56.9237	77.244	149.049	121.722	89.0889	180.047	116.416	179.813	37.8713	48.7821	101.035	109.343	161.828	180.047	110.277	156.89	132.733	123.59	81.4148	67.3007
day2	146.313	121.455	104.371	179.746	125.559	109.923	104.069	103.046	51.5182	134.634	68.0013	25.1585	179.846	148.949	139.94	162.629	129.363	180.047	92.2926	72.8499
day3	60.06	74.4411	104.571	180.047	67.9346	135.405	120.693	54.0314	49.316	69.7698	64.064	73.6403	84.2175	64.7314	90.5238	72.3056	70.9043	71.7384	26.6934	98.1575
day4	57.1905	124.258	87.7878	179.68	52.5526	180.047	55.5888	44.4778	66.7334	44.4112	13.7137	19.8866	49.0824	52.319	51.6516	59.226	76.2095	70.6706	76.2762	32.4658
day5	18.8856	35.302	28.4618	178.078	58.3249	180.047	21.655	17.8178	27.7945	41.3414	16.116	7.87461	25.6589	15.8158	35.936	13.9139	69.7363	57.5575	30.5974	49.8498
day6	21.0211	44.144	20.0201	80.1802	15.5823	57.9916	29.029	20.1535	22.2556	40.1735	23.8905	24.2242	25.5589	16.3496	26.8602	14.4478	26.66	31.2979	15.8825	17.6843
day7	17.4508	28.1616	11.7451	107.441	11.378	180.047	41.1078	40.5405	29.4961	22.5225	31.0311	20.02	17.0504	20.7207	34.6012	15.0484	17.6843	18.4518	23.9239	27.8612
	Total distance
	ΔCre												Cre
day1	686.732	381.757	1000.54	666.043	685.798	826.205	695.958	1512.28	260.8	761.337	1001.28	419.835	1020.24	837.649	632.944	704.062	888.787	726.26	569.299	327.026
day2	1105.61	645.131	653.088	943.928	762.009	585.264	540.02	1594.45	288.705	792.362	248.632	223.154	1000.2	828.457	1047.2	1065.02	883.418	1246.56	675.923	321.009
day3	325.172	282.989	890.366	751.71	397.252	717.678	804.753	430.767	176.05	220.115	617.758	485.773	428.065	398.359	743.259	428.002	390.278	570.427	215.174	506.503
day4	345.618	636.26	612.912	803.17	338.657	596.298	214.688	316.185	689.902	129.518	44.6849	128.079	318.884	350.42	350.245	336.769	330.716	317.517	459.1	283.079
day5	70.5743	97.0181	228.881	660.643	377.104	97.7861	178.142	114.701	271.202	148.465	120.664	43.5024	86.8348	62.0299	232.793	121.185	244.417	245.83	297.974	289.065
day6	128.55	170.376	114.288	169.508	61.6241	78.326	175.823	359.329	71.0114	211.722	168.963	140.543	119.976	83.5233	159.185	98.5023	142.109	172.928	149.713	280.945
day7	118.432	95.6477	85.632	299.356	50.8629	67.5526	189.914	234.81	268.299	31.038	247.419	80.2023	107.207	92.6406	215.663	167	44.4324	241.465	207.879	141.433

## Sheet: figure 9k
	1st probe trial
	Error		Cumulative time		Total distance		Latency to target
	ΔCre	Cre	ΔCre	Cre	ΔCre	Cre	ΔCre	Cre
	9	21	0	3.53687	423.519	512.851	0	25.292
	7	9	2.93627	1.6016	514.716	540.975	20.2202	26.1595
	5	19	10.0767	0.867534	322.786	633.486	0	12.2789
	5	6	6.07274	2.46914	484.988	363.881	1.2012	31.8986
	4	10	4.8048	5.53887	271.834	568.339	3.8038	9.40941
	12	19	9.87655	3.06974	465.324	582.105	8.34168	34.7681
	9	9	17.2172	10.2769	515.076	437.347	2.2022	1.001
	8	21	3.26994	3.67034	635.503	468.142	10.4771	28.2282
	13		10.2769		615.887		15.5489
	8		11.4781		419.324		10.2769
	11		11.4781		495.982		11.4781
	7		10.5439		637.22		10.5439

## Sheet: figure 9l
	2nd probe trial
	Error		Cumulative time		Total distance		Latency to target
	ΔCre	Cre	ΔCre	Cre	ΔCre	Cre	ΔCre	Cre
	13	12	0.200201	6.80681	576.852	419.802	3.47014	19.2192
	7	21	7.67434	1.6016	481.313	454.689	0	3.33667
	4	9	5.87254	3.06974	504.299	320.694	3.87054	0
	17	16	3.93727	2.4024	317.776	545.731	5.53887	18.8856
	10	7	6.94027	2.46914	484.249	504.11	50.9176	6.00601
	8	25	6.20621	5.60561	335.426	740.966	6.74007	25.8258
	9	9	5.8058	1.4014	286.704	511.828	17.8178	2.93627
	8	11	10.8775	0	558.734	272.405	11.7451	60
	5		12.4124		629.611		18.8188
	2		13.3467		233.051		5.6056
	3		0.6006		410.036		33.5669
	5		5.73907		532.824		12.3457
