# Supplementary material for: SLITRK2 variants associated with neurodevelopmental disorders impair excitatory synaptic function and cognition in mice
Source: Nat Commun. 2022 Jul 15;13:4112. doi: 10.1038/s41467-022-31566-z (PMC9287327; doi:10.1038/s41467-022-31566-z)
Supplement: Supplementary file 5 — Source Data [file 41467_2022_31566_MOESM5_ESM.zip › Source Data_Figure S3.xlsx]

## Sheet: Fig.S3b
	Unglycosylation							Glycosylation
	L74S	T312A	P374R	R426C	E461X	V589I	R792C	L74S	T312A	P374R	R426C	E461X	V589I	R792C
	0.972084	0.899814	0.850765	0.803796	0.701595	0.992592	0.913762	0.124309	0.862454	0.062419	0.439183	0.030171	1.20687	0.710447
	0.827359	1.07847	1.17478	1.6742	1.45419	1.43795	1.42332	0.174489	0.953528	0.200659	0.42562	0.156505	1.10888	1.0385
	1.11532	0.850226	1.03188	1.02869	1.00565	0.913471	1.02134	0.459255	1.02553	0.360719	0.335751	0.219579	1.09987	1.19439
	1.01218	0.794462	0.929654	0.879158	1.12861	0.862201	1.01907	0.216763	0.890163	0.177354	0.400284	0.088218	0.552829	0.717172
	1.26944	1.05825	1.24882	0.777293	0.858252			0.216763	0.890163	0.177354	0.400284	0.088218
	0.951061	0.978889	0.867971	0.900259	0.80506			0.303208	0.847985	0.224408	0.340793	0.136881
