# Supplementary material for: SLITRK2 variants associated with neurodevelopmental disorders impair excitatory synaptic function and cognition in mice
Source: Nat Commun. 2022 Jul 15;13:4112. doi: 10.1038/s41467-022-31566-z (PMC9287327; doi:10.1038/s41467-022-31566-z)
Supplement: Supplementary file 5 — Source Data [file 41467_2022_31566_MOESM5_ESM.zip › Source Data_Figure S5.xlsx]

## Sheet: Fig.S5c
	Fc secretion
	WT	L74S	P374R	R426C	E461X
	0.799831	0.284146	0.038621	0.079008	0.985344
	1.01176	0.588769	0.039991	0.060891	1.082
	0.966332	0.303796	0.041189	0.127508	0.924605
	1.22207	0.099868	0.009781	0.10408	0.847438
