# Supplementary material for: SLITRK2 variants associated with neurodevelopmental disorders impair excitatory synaptic function and cognition in mice
Source: Nat Commun. 2022 Jul 15;13:4112. doi: 10.1038/s41467-022-31566-z (PMC9287327; doi:10.1038/s41467-022-31566-z)
Supplement: Supplementary file 5 — Source Data [file 41467_2022_31566_MOESM5_ESM.zip › Source Data_Figure S7.xlsx]

## Sheet: Fig.S7b
	Quantification of cell surface binding
	IgC																		IgPTPδ
	WT	L74S	E210K	P311A	T312A	P374R	R426C	E461X	R484Q	V511M	E555D	R792C	S323N	V589I	V201I	WT	S9I	G15E	WT	L74S	E210K	P311A	T312A	P374R	R426C	E461X	R484Q	V511M	E555D	R792C	S323N	V589I	V201I	WT	S9I	G15E
	0.750573	0.5328	0	0.509857	0.523829	0	0.018677	0.106536	0.488153	0.475643	0.19748	0.596732	0	0	0.000557	0.520995	0.721703	3.75525	39.4554	1.32799	78.922	56.1119	112.977	0	2.24829	0.568406	24.5743	107.228	74.0369	119.553	49.9704	94.96	47.6299	2.13702	100.709	90.2287
	0.848543	0.537364	0	0.585355	1.24105	0.95152	0.048369	0.036407	0.252051	0.429846	0.817617	0.500882	0	0.004386	0	0.54029	0.643893	0.775423	108.525	2.65539	71.6035	23.857	81.0256	0	2.55793	2.42184	41.0111	152.746	65.0456	62.288	71.1264	41.1972	70.1159	1.6367	3.22482	2.16956
	0.79619	0.626737	0	0.715162	1.32895	0	0.144107	0.025502	0.375493	0.367776	0.610675	0.342301	0	0.032351	0	0.380068	0.799703	0.590725	21.4531	0.936892	65.921	39.6336	48.2239	0	0.757403	0.746969	2.28079	92.5735	44.8859	42.6246	32.8582	85.476	58.1273	92.8932	44.5022	54.3651
	0.781663	0.632931	0.00816	0.429033	0.43586	0	0.180324	0.03753	0.231387	0.411243	0.961875	0.440471	0	0	0.005301	0.422442	0.399085	0.59676	45.9791	0.880228	0.080952	53.239	63.3258	0.000508	14.3746	0.491256	28.6785	16.5508	100.173	21.494	106.159	13.5746	92.9326	7.61851	55.7994	67.5869
	0.580291	0.733887	0	0.527565	0.358847	0	0.023342	0.045338	0.780618	0.26512	0.419053	0.325397	0	0	0	0.577604	0.610231	0.743777	58.0814	1.12426	136.189	8.13394	57.5625	0	0.197862	0.489832	20.8639	74.2174	34.3721	26.2806	5.65247	74.808	118.971	42.0491	29.8917	22.4886
	0.418481	0.764061	0.659732	0.487081	0.344658	0	0.066204	0.031108	0.166986	1.34214	0.38012	0.221286	0.000421	0	0.057286	0.455451	0.455266	0.497544	77.6977	3.08706	0.195205	52.4218	70.1795	1.29176	1.04008	1.81066	79.6625	97.8422	52.7458	15.0939	59.3312	71.6774	28.1963	7.09759	15.1295	101.028
	0.521683	0.575813	0.570408	0.639679	0.145298	0	0.021606	0.044741	0.345572	0.534254	0.37921	0.337487	0	0.000511	1.32067	0.763476	0.558585	0.45409	0.00121	3.33508	63.7345	13.8333	61.9438	0	2.8697	0.572741	47.0682	50.6214	39.3901	31.1627	20.5424	72.4542	18.0757	19.9051	3.25428	25.7215
	0.584285	0.716724	0.361578	0.601515	1.05155	0.374135		0.139654	0.18705	0.050247	1.4479	0.378249	0.001769	0.04839	0	0.842709	0.549247	0.367695	144.695	1.42587	10.878	46.1294	77.9555	0.267251	0.932344	0.929294	38.3499	57.7194	89.476	12.1933	103.005	8.18011	82.7956	10.8098	12.6248	32.555
	0.584613	0.672653	0.494392	0.606873		0				0.432426	0.280628	0.272467	0	0	0	0.578006	0.382001	0.353095	31.4939	1.48438	8.71435	35.8979	56.9542	0	0.566852	1.02026	31.7147	54.0816	130.199	38.5416	93.7292	105.981	110.912	117.771	3.83597	64.4224
	0.524663	0.640481	0.485571	0.680972		0.727419						0.221138	0.709541	0.534938	0	0.590379	0.140654	0.309967	70.889	4.36844	65.2215	18.9562	28.5202	0	0.919995	0.887653	49.9989	50.3496	52.2729	49.4088	46.2971	35.0997	117.097	111.076	105.688	46.7092
	0.537033	0.643415		0.719837		0.775918						0.466625	0.79053	0.442864	0.00521	0.456239	0.297051	0.371116	25.9988	1.06122	47.6841	29.7463	24.8043	0	1.55841	0.806886	84.2513	64.7982	115.477	35.2755	87.9766	78.2791	0.844269	4.3896	70.6039	9.82296
	0.590715	0.723026		0.527134		0.197515						0.396838	0.619053		0.433649	0.597804	0.284152	0.383418	51.9277	1.69296	21.2475	41.5622		0	0.171036	0.29348	40.0637	57.5535	101.612	31.5961	160.608	62.9421	119.491	3.14971	55.6232	17.2628
	0.835184	0.939781		0.704407		0.316603						0.56307	0.560361		0.343897	0.427907	0.1914	0.340241	97.1569	1.92647	56.0875	19.8324	78.6417	0	1.92113	0.465048	72.1076	29.5021	13.9759	17.4282	39.9531	3.57582	11.5604	91.5712	45.0949	0.498813
	0.858044	0.438392		0.542712								0.458446				0.61786	0.613775	0.266851	38.8466	1.47578	0.980672	15.2106		0	0.486551	0.34525	47.0167	74.8849	101.144	17.1701	44.4507		22.8827	31.1311	123.241	0.814612
	0.617783	0.707215		0.419092												0.647875	0.199685	0.316969	16.0795	0.914771	83.2158	28.9824		0.005549	6.07112	0.415724	53.0573	34.3604	41.1559	13.0097	25.4275		0.071024	63.9066	20.6077	117.46
	0.668332	0.535235														0.66024	0.277956	0.788059	53.6012	1.66141	6.99295	50.5174			31.6324	0.014128	48.2096	31.5829	100.153	49.6828	124.609			16.74	44.4535	103.427
	0.88705	0.576181														0.680139	0.387287	0.620274	21.2121	1.51046	144.784	66.4201			0.094047	0.119197	17.7508	21.4405	52.9655	51.2513	42.0479			145.862	46.4829	11.8901
	0.616837	0.619978														0.159028	0.34782	0.565566	91.6417	0.587295	0.905785	37.4626			0.08217		19.8752	131.306	63.3258	38.7974	24.2323			58.8655	47.638	42.5258
	0.749708	0.593025														0.456316	0.402913	0.712147	84.3248	0.727297	85.0005	85.1316			0.265892		26.0586	112.977	57.5625	54.3542	1.35239			47.2093	130.069	18.6515
	1.48707	0.519419														0.237599	0.383138	0.603745	98.2092	1.52759	65.2282	74.8853			0.390642		38.1406	81.0256	70.1795	59.2872				18.6375	126.797	8.38237
	0.616052	0.506922														0.557024	0.338693	0.541131	71.8215	0.950659	8.52515	39.0155					0.330047	48.2239		31.3697				16.1406	28.8146	13.6739
	0.170918															0.699757	0.433677	0.587014	26.1661	1.03233	8.51207	65.0543					29.9299			23.4468				9.74548	32.7646	9.3838
	0.814758															0.627253	0.419355	0.549816	64.2406	1.02999		55.1783					52.6509			33.1621				15.9275	49.2885	0.248264
	0.283234															0.462851	0.313008	0.673164	14.4237	1.39002		73.7045					30.0244			93.098				13.5907	14.3029	25.1049
	0.004136															0.506149	0.511864	0.455542	112.084	1.22384		34.9169								38.5113				60.1146	22.3743	36.766
	0															0.337592	0.694814	0.699955	42.8435	1.18153		54.5979								9.47458				35.4053	29.5764	80.8319
	0															0.536219	0.275391	0.620764	64.1165	1.12506		22.7267								131.337				33.6883	26.9377	77.7225
	0.00551															0.455177	0.30725	0.596743	82.6361	1.40921		59.4525								90.5377				31.481	18.1883	87.4114
	0																0.501686	0.653027	19.1334	1.52626		102.274								40.8438				23.6246	139.315	39.201
	0.003292																	0.686202	66.7884	1.1729		65.4449								3.66087				76.9378	7.72463	117.423
	0																		88.9672	1.2665		69.008								72.6587				43.203	86.4637	5.24723
	0																		17.1592	1.22989		5.31455								33.9725				50.9518	0.943644	58.7907
	0.005913																		43.8579	1.16256		63.0549								62.3021				28.8536	6.31809	0.66097
	0																		27.7737	2.61955		4.28211								53.054				37.8599	130.142	66.3482
																			12.9746	1.28587										5.32609				7.45431	98.7298	119.544
																			38.0089	2.38381										41.7572				25.0645	45.6633	0.537322
																			28.5202	1.40405										58.469				105.416	6.58895	43.1268
																			24.8043	0.942982										63.8175				5.47177	39.6441	57.3005
																			100.376	1.14657										28.0115				157.404	68.8227	44.2715
																			78.6417	6.80574										88.3672				6.21988	19.8967	24.0715
																			54.789	2.19886										67.5028				21.1886	40.6387	42.7507
																			43.2262	0.814509										23.205				79.8109	49.5868	99.3624
																			32.0118	1.50383														45.785	24.8747	24.0175
																			25.1575															38.4217	2.79447	9.56601
																			27.3129															4.53154	12.8502	8.55376
																			115.804															54.1506	60.5935	41.2646
																			66.1531															0.081763	118.663	4.77928
																			57.5938															25.9922	85.5804
																			63.3356															0.469478	76.1924
																			26.104															0.569884	19.5011
																			32.2535															105.422	42.0694
																			99.3645																9.14699
																			136.049																26.4496
																			39.1525																2.63396
																			119.495
																			45.2165
																			46.69
																			10.2475
																			55.8053
																			82.6613
																			3.40892
																			68.6033
																			53.5322
																			82.9669
																			81.7404
																			51.3499
																			75.4736
																			36.5574
																			68.3215
																			42.172
																			48.4987
																			49.0052
																			4.01112
																			28.2578
