# Supplementary material for: SLITRK2 variants associated with neurodevelopmental disorders impair excitatory synaptic function and cognition in mice
Source: Nat Commun. 2022 Jul 15;13:4112. doi: 10.1038/s41467-022-31566-z (PMC9287327; doi:10.1038/s41467-022-31566-z)
Supplement: Supplementary file 5 — Source Data [file 41467_2022_31566_MOESM5_ESM.zip › Source Data_Figure S8.xlsx]

## Sheet: Fig.S8b
	Cell body intensity
	WT	L74S	T312A	P374R	R426C	E461X
	121.695	179.447	145.361	196.172	44.8541	40.5184
	95.6606	148.935	80.4951	171.874	58.3359	24.0327
	77.274	200.3	107.311	206.763	81.2679	90.924
	10.6758	195.429	114.954	196.377	6.06669	29.199
	130.786	204.769	98.1737	205.075	66.5549	88.2253
	117.183	165.721	76.9759	144.32	109.436	39.3811
	118.307	203.659	14.2322	189.707	89.7595	0.427945
	99.4763	201.614	99.8657	221.636	31.8805	17.191
	117.243	141.57	106.429	209.412	57.9485	63.1332
	127.04	214.85	54.4448	150.704	15.8114	53.1001
	105.632	142.106	87.1466	203.877	52.2284	77.7771
	75.8808	162.239	128.372	179.363	22.5694	0
	129.124	217.587	72.2919	188.245	15.6951	77.7183
	77.9436	160.704	120.543	206.979	34.6426	5.97933
	159.727	101.594	78.3358	159.841	50.5725	43.1368
	147.593	180.925	161.066	152.102	35.2294	52.5357
	102.268	168.37	83.2801	236.689	50.5001	17.781
	116.351	165.586	95.6068	176.324	31.2443	19.8775
	96.9157	146.98		144.563	45.4708	25.217
	63.4271			154.317	50.87	19.4175
	62.8766			154.718	37.4319	13.8533
	57.8996			188.802	71.3367	37.5714
	66.1005				84.7814
	85.5784				83.0319
					88.265
					81.9026
					62.4681
					63.1711

## Sheet: Fig.S8c
	Sholl analysis
	distance from cell body	control														wt																								L74S
	1	1	1	1	1	1	1	1	1	1	1	1	1	1	1	1	1	1	1	1	1	1	1	1	1	1	1	1	1	6	1	1	1	1	1	1	1	1	1	1	1	1	1	1	1	1	1	1	1
	7.66	7	11	11	8	8	19	9	9	13	8	8	14	6	8	19	7	13	6	13	11	9	8	11	14	11	14	11	10	14	1	10	4	5	10	5	7	9	9	10	11	10	16	11	8	16	13	11	10
	14.32	9	16	21	19	8	20	17	16	17	21	12	17	14	12	24	19	13	10	21	24	14	15	17	22	24	12	21	15	29	17	11	13	17	25	14	13	14	21	21	14	6	20	13	8	13	17	16	19
	20.98	14	26	29	16	16	16	23	18	26	30	16	21	17	19	25	22	14	7	16	25	17	16	22	33	27	14	19	19	25	15	12	13	21	29	20	13	17	24	37	19	6	15	27	8	13	15	16	16
	27.64	17	26	29	14	15	19	28	15	33	29	27	16	17	29	32	33	18	11	13	23	12	23	22	34	21	12	22	27	19	25	18	13	25	30	30	25	21	32	32	24	5	7	27	13	25	19	20	22
	34.3	20	34	23	14	21	15	25	12	30	31	20	22	15	33	27	29	17	7	28	35	13	36	18	34	25	13	20	13	12	20	7	12	28	39	29	21	27	37	22	24	4	9	23	19	21	20	20	20
	40.96	20	34	30	14	23	23	25	13	28	19	12	14	16	19	33	27	28	11	23	27	14	48	22	28	18	18	22	13	8	7	8	11	24	40	24	29	27	43	22	26	2	14	25	19	21	22	15	21
	47.62	17	45	20	12	19	15	20	10	24	25	27	28	13	13	24	30	28	10	20	23	16	13	25	27	15	17	26	7	4	11	1	10	32	34	27	32	22	40	39	21	8	13	23	0	14	19	11	20
	54.28	11	20	19	11	12	17	10	10	14	12	19	14	10	15	13	16	21	0	7	15	6	14	23	18	7	7	16	2	4	8	3	6	23	22	29	19	22	21	23	19	5	13	19	0	7	10	13	0
	60.94	8	10	12	3	11	4	14	9	0	3	10	13	8	6	0	7	10	0	0	7	0	14	11	0	7	4	1	1	0	0	0	2	17	10	21	9	14	10	8	8	1	16	8	0	0	0	6	0
[truncated: 101 more columns]
