# Supplementary material for: SLITRK2 variants associated with neurodevelopmental disorders impair excitatory synaptic function and cognition in mice
Source: Nat Commun. 2022 Jul 15;13:4112. doi: 10.1038/s41467-022-31566-z (PMC9287327; doi:10.1038/s41467-022-31566-z)
Supplement: Supplementary file 5 — Source Data [file 41467_2022_31566_MOESM5_ESM.zip › Source Data_Figure S9.xlsx]

## Sheet: Fig.S9b
	ΔCre+WT	Cre+WT	Cre+L74S	Cre+T312A	Cre+P374R	Cre+R426C	Cre+E461X
	23.594	37.2484	5.05222	50.6007	8.73314	10.3929	0.824631
	54.142	41.0305	4.26274	58.1185	7.33273	32.7029	0.101284
	34.7798	76.0793	13.2158	27.0099	5.17047	15.7227	0.872052
	47.6039	49.3051	9.88733	46.8157	8.98996	16.9115	0.080741
	51.7885	53.8153	9.14642	53.6431	5.00575	31.0316	0.269931
	71.3987	50.0711	14.1534	36.0623	9.70336	14.3748	1.57295
	64.543	39.6731	19.6649	52.2751	16.0285	18.1172	1.73655
	44.9804	50.3042	7.08704	59.0839	14.1205	9.13778	0.205753
	57.8021	83.6156	13.1555	32.2381	10.5556	16.2556	3.87906
	30.8135	57.4284	14.4493	11.0889	7.85446	13.9007	0.38834
		38.0095	6.64253	45.0851		8.20677	2.89024
		45.0157	4.75856	50.5962		2.30126
		34.9397		38.5838		6.17499
						14.1667
						4.3915
						5.66561
