# Supplementary material for: SLITRK2 variants associated with neurodevelopmental disorders impair excitatory synaptic function and cognition in mice
Source: Nat Commun. 2022 Jul 15;13:4112. doi: 10.1038/s41467-022-31566-z (PMC9287327; doi:10.1038/s41467-022-31566-z)
Supplement: Supplementary file 5 — Source Data [file 41467_2022_31566_MOESM5_ESM.zip › Source Data_Figure S10.xlsx]

## Sheet: Fig.S10b
	WT	L74S	T312A	P374R	R426C	E461X
	18.8417	84.7738	100	82.5036	76.2612	31.9495
	99.5019	76.6197	91.0006	56.5589	97.3413	64.2741
	48.1128	90.5882	63.8531	53.2787	62.3912	30.163
	72.7396	83.3977	98.185	93.2286	17.5936	50.6772
	18.1274	84.1472	55.8603	88.8817	44.2663	74.1922
	42.9445	76.9306	35.9024	84.6407	80	33.9473
	59.2284	89.1619	68.7711	74.7853	75.9647	72.1627
	5.8705	83.1213	44.427	64.2715	84.5052	57.1042
	93.2226	91.206	96.2487	16.361	58.543	84.2469
	58.758	69.4408	30.8806	79.6924	42.968	70.4212
	37.1101	94.1333	86.4	93.0671	63.8919	16.9906
	90.4926	76.3369	99.6255	98.5893	14.3605	84.2032
	66.6993	73.3617		46.1971		37.6313
	37.1472	100		74.6021	24.4946	11.2546
		69.4613			93.3182
		75.0485			45.5788
